# Supplementary material for: Bis(2-amino-3H-benzothia­zolium) bis­(7-oxabicyclo­[2.2.1]heptane-2,3-di­carbox­yl­ato)manganate(II) hexa­hydrate
Source: Acta Crystallogr Sect E Struct Rep Online. 2010 Jun 9;66(Pt 7):m762. doi: 10.1107/S160053681002091X (PMC3007082; doi:10.1107/S160053681002091X)
Supplement: Supplementary file 1 [file e-66-0m762-sup1.cif]

##############################################################################
###                                                                        ###
###        Electronic paper (Acta Crystallographica Section E)             ###
###                                                                        ###
##############################################################################
#                                                                            #
# This CIF contains the data in a paper accepted for publication in Acta     #
# Crystallographica Section E. It conforms to the requirements of Notes      #
# for Authors for Section E, and has been peer reviewed under the auspices   #
# of the IUCr Commission on Journals.                                        #
#                                                                            #
# Full details of the Crystallographic Information File format               #
# are given in the paper "The Crystallographic Information File (CIF):       #
# a New Standard Archive File for Crystallography" by S. R. Hall, F. H.      #
# Allen and I. D. Brown [Acta Cryst. (1991), A47, 655-685].                  #
#                                                                            #
# The current version of the core CIF dictionary is obtainable from          #
# ftp://ftp.iucr.org/pub/cif_core.dic. The current version number is 2.4.    #
#                                                                            #
# Software is freely available for graphical display of the structure(s) in  #
# this CIF.  For information consult the CIF home page http://www.iucr.org/  #
# cif/home.html                                                              #
#                                                                            #
# This file may be used for bona fide research purposes within the           #
# scientific community so long as proper attribution is given to the journal # 
# article from which it was obtained.                                        #
#                                                                            #
##############################################################################
                                             
data_I
_audit_creation_method     SHELXL-97
_chemical_name_systematic
;
Bis(2-amino-3<i>H</i>-benzothiazolium)
bis(7-oxabicyclo[2.2.1]heptane-2,3-dicarboxylato)manganate(II) hexahydrate
;
_chemical_name_common     ?
_chemical_formula_moiety     '2(C7 H7 N2 S +), C16 H16 Mn O10 2-, 6(H2 O)'
_chemical_formula_sum     'C30 H42 Mn N4 O16 S2'
_chemical_formula_iupac     '(C7 H7 N2 S)2 [Mn (C8 H8 O5)2], 6H2 O'
_chemical_formula_weight     833.76
_chemical_melting_point     ?
_symmetry_cell_setting     triclinic
_symmetry_space_group_name_H-M     'P -1'
_symmetry_space_group_name_Hall     '-P 1'
loop_
    _symmetry_equiv_pos_as_xyz
    'x, y, z'
    '-x, -y, -z'
_cell_length_a     6.69370(10)
_cell_length_b     10.22090(10)
_cell_length_c     13.1163(2)
_cell_angle_alpha     89.5270(10)
_cell_angle_beta     88.8310(10)
_cell_angle_gamma     81.5140(10)
_cell_volume     887.34(2)
_cell_formula_units_Z     1
_cell_measurement_reflns_used     5204
_cell_measurement_theta_min     1.55
_cell_measurement_theta_max     27.59
_cell_measurement_temperature     296(2)
_exptl_crystal_description     block
_exptl_crystal_colour     colourless
_exptl_crystal_size_max     .15
_exptl_crystal_size_mid     .13
_exptl_crystal_size_min     .10
_exptl_crystal_density_diffrn     1.560
_exptl_crystal_density_meas     ?
_exptl_crystal_density_method     'not measured'
_exptl_crystal_F_000     435
_exptl_absorpt_coefficient_mu     0.570
_exptl_absorpt_correction_type     multi-scan
_exptl_absorpt_process_details     '(SADABS; Sheldrick, 1996)'
_exptl_absorpt_correction_T_min     .916
_exptl_absorpt_correction_T_max     .944
_exptl_special_details
;
;
_diffrn_ambient_temperature     296(2)
_diffrn_radiation_type     MoK\a
_diffrn_radiation_wavelength     0.71073
_diffrn_radiation_source     'fine-focus sealed tube'
_diffrn_radiation_monochromator     graphite
_diffrn_measurement_device_type     'Bruker APEXII area-detector'
_diffrn_measurement_method     '\w scans'
_diffrn_detector_area_resol_mean     ?
_diffrn_reflns_number     14148
_diffrn_reflns_av_R_equivalents     0.0264
_diffrn_reflns_av_sigmaI/netI     0.0265
_diffrn_reflns_theta_min     1.55
_diffrn_reflns_theta_max     27.59
_diffrn_reflns_theta_full     27.59
_diffrn_measured_fraction_theta_max     0.992
_diffrn_measured_fraction_theta_full     0.992
_diffrn_reflns_limit_h_min     -8
_diffrn_reflns_limit_h_max     8
_diffrn_reflns_limit_k_min     -12
_diffrn_reflns_limit_k_max     13
_diffrn_reflns_limit_l_min     -17
_diffrn_reflns_limit_l_max     17
_diffrn_standards_number     0
_diffrn_standards_interval_count     .
_diffrn_standards_interval_time     .
_diffrn_standards_decay_%     ?
_refine_special_details
;
Refinement of <i>F</i>^2^ against ALL reflections. The weighted <i>R</i>-factor
<i>wR</i> and goodness of fit <i>S</i> are based on <i>F</i>^2^, conventional
<i>R</i>-factors <i>R</i> are based on <i>F</i>, with <i>F</i> set to zero for
negative <i>F</i>^2^. The threshold expression of <i>F</i>^2^ >
\s(<i>F</i>^2^) is used only for calculating <i>R</i>-factors(gt) <i>etc</i>.
and is not relevant to the choice of reflections for refinement.
<i>R</i>-factors based on <i>F</i>^2^ are statistically about twice as large
as those based on <i>F</i>, and <i>R</i>- factors based on ALL data will be
even larger.
;
_reflns_number_total     4089
_reflns_number_gt     3426
_reflns_threshold_expression     I>2sigma(I)
_refine_ls_structure_factor_coef     Fsqd
_refine_ls_matrix_type     full
_refine_ls_R_factor_gt     0.0319
_refine_ls_wR_factor_gt     0.0872
_refine_ls_wR_factor_ref     0.0932
_refine_ls_goodness_of_fit_ref     0.973
_refine_ls_restrained_S_all     0.974
_refine_ls_number_reflns     4089
_refine_ls_number_parameters     262
_refine_ls_number_restraints     10
_refine_ls_hydrogen_treatment     mixed
_refine_ls_weighting_scheme     calc
_refine_ls_weighting_details
         'calc w=1/[\s^2^(Fo^2^)+(0.0536P)^2^+0.2749P] where P=(Fo^2^+2Fc^2^)/3'
_atom_sites_solution_hydrogens     geom
_atom_sites_solution_primary     direct
_atom_sites_solution_secondary     difmap
_refine_ls_shift/su_max     0.001
_refine_ls_shift/su_mean     0.000
_refine_diff_density_max     0.312
_refine_diff_density_min     -0.345
_refine_ls_extinction_method     none
_refine_ls_extinction_coef     ?
loop_
    _atom_type_symbol
    _atom_type_description
    _atom_type_scat_dispersion_real
    _atom_type_scat_dispersion_imag
    _atom_type_scat_source
    'C' 'C' 0.0033 0.0016
                         'International Tables Vol C Tables 4.2.6.8 and 6.1.1.4'
    'H' 'H' 0.0000 0.0000
                         'International Tables Vol C Tables 4.2.6.8 and 6.1.1.4'
    'Mn' 'Mn' 0.3368 0.7283
                         'International Tables Vol C Tables 4.2.6.8 and 6.1.1.4'
    'N' 'N' 0.0061 0.0033
                         'International Tables Vol C Tables 4.2.6.8 and 6.1.1.4'
    'O' 'O' 0.0106 0.0060
                         'International Tables Vol C Tables 4.2.6.8 and 6.1.1.4'
    'S' 'S' 0.1246 0.1234
                         'International Tables Vol C Tables 4.2.6.8 and 6.1.1.4'
_computing_data_collection     'APEX2 (Bruker, 2006)'
_computing_cell_refinement     'SAINT (Bruker, 2006)'
_computing_data_reduction     'SAINT (Bruker, 2006)'
_computing_structure_solution     'SHELXS97 (Sheldrick, 2008)'
_computing_structure_refinement     'SHELXL97 (Sheldrick, 2008)'
_computing_molecular_graphics     'SHELXTL (Sheldrick, 2008)'
_computing_publication_material     'SHELXL97 (Sheldrick, 2008)'
loop_
    _atom_site_type_symbol
    _atom_site_label
    _atom_site_fract_x
    _atom_site_fract_y
    _atom_site_fract_z
    _atom_site_U_iso_or_equiv
    _atom_site_adp_type
    _atom_site_calc_flag
    _atom_site_refinement_flags
    _atom_site_occupancy
    _atom_site_disorder_assembly
    _atom_site_disorder_group
    Mn Mn1 1.0000 0.0000 0.0000 0.02770(11) Uani d S 1 . .
    S S1 0.17382(7) 0.26390(4) 0.52462(3) 0.03610(12) Uani d . 1 . .
    N N1 0.2239(2) 0.03022(14) 0.60022(10) 0.0278(3) Uani d D 1 . .
    H H1N 0.236(3) -0.0300(18) 0.6447(14) 0.042 Uiso d D 1 . .
    N N2 0.1568(2) 0.19534(15) 0.72262(11) 0.0369(3) Uani d . 1 . .
    H H2B 0.1649 0.1382 0.7714 0.044 Uiso calc R 1 . .
    H H2C 0.1309 0.2784 0.7360 0.044 Uiso calc R 1 . .
    O O1 0.7284(2) 0.16252(12) 0.25851(8) 0.0361(3) Uani d . 1 . .
    O O1W 0.6844(3) 0.39782(16) 0.37356(12) 0.0552(4) Uani d D 1 . .
    H H1WA 0.679(4) 0.335(2) 0.336(2) 0.083 Uiso d D 1 . .
    H H1WB 0.777(4) 0.440(2) 0.352(2) 0.083 Uiso d D 1 . .
    O O2 0.7957(2) 0.01642(11) 0.13318(9) 0.0357(3) Uani d . 1 . .
    O O2W 0.9775(2) 0.52942(14) 0.28069(12) 0.0493(4) Uani d D 1 . .
    H H2WA 1.013(4) 0.480(2) 0.2319(15) 0.074 Uiso d D 1 . .
    H H2WB 1.076(3) 0.534(3) 0.3180(17) 0.074 Uiso d D 1 . .
    O O3 1.12534(19) 0.34977(13) 0.14033(10) 0.0392(3) Uani d . 1 . .
    O O3W 0.3055(3) 0.5480(2) 0.40200(13) 0.0654(5) Uani d D 1 . .
    H H3WA 0.292(5) 0.564(3) 0.4616(14) 0.098 Uiso d D 1 . .
    H H3WB 0.416(3) 0.505(3) 0.389(2) 0.098 Uiso d D 1 . .
    O O4 1.12511(18) 0.15814(12) 0.06293(10) 0.0356(3) Uani d . 1 . .
    O O5 0.77654(18) 0.16207(11) -0.06930(8) 0.0303(3) Uani d . 1 . .
    C C1 0.7329(2) 0.13207(16) 0.16658(12) 0.0271(3) Uani d . 1 . .
    C C2 0.6576(2) 0.24024(15) 0.09025(11) 0.0260(3) Uani d . 1 . .
    H H2A 0.5468 0.3013 0.1213 0.031 Uiso calc R 1 . .
    C C3 0.5877(2) 0.18764(16) -0.00995(12) 0.0298(3) Uani d . 1 . .
    H H3A 0.5198 0.1095 -0.0011 0.036 Uiso calc R 1 . .
    C C4 0.4672(3) 0.29791(17) -0.07160(14) 0.0356(4) Uani d . 1 . .
    H H4A 0.3680 0.3523 -0.0291 0.043 Uiso calc R 1 . .
    H H4B 0.3994 0.2628 -0.1277 0.043 Uiso calc R 1 . .
    C C5 0.6338(3) 0.37615(17) -0.11049(13) 0.0345(4) Uani d . 1 . .
    H H5A 0.6423 0.3773 -0.1844 0.041 Uiso calc R 1 . .
    H H5B 0.6116 0.4663 -0.0856 0.041 Uiso calc R 1 . .
    C C6 0.8217(3) 0.29710(15) -0.06493(11) 0.0284(3) Uani d . 1 . .
    H H6A 0.9469 0.3094 -0.1014 0.034 Uiso calc R 1 . .
    C C7 0.8286(2) 0.32037(15) 0.05059(11) 0.0254(3) Uani d . 1 . .
    H H7A 0.7900 0.4146 0.0654 0.030 Uiso calc R 1 . .
    C C8 1.0415(2) 0.27264(16) 0.08941(12) 0.0279(3) Uani d . 1 . .
    C C9 0.2250(3) 0.12947(18) 0.44134(12) 0.0318(4) Uani d . 1 . .
    C C10 0.2425(3) 0.1306(2) 0.33572(13) 0.0420(4) Uani d . 1 . .
    H H10A 0.2271 0.2098 0.2993 0.050 Uiso calc R 1 . .
    C C11 0.2835(3) 0.0109(2) 0.28654(14) 0.0460(5) Uani d . 1 . .
    H H11A 0.2955 0.0092 0.2158 0.055 Uiso calc R 1 . .
    C C12 0.3070(3) -0.1066(2) 0.34058(14) 0.0438(5) Uani d . 1 . .
    H H12A 0.3348 -0.1860 0.3053 0.053 Uiso calc R 1 . .
    C C13 0.2903(3) -0.10923(18) 0.44609(13) 0.0346(4) Uani d . 1 . .
    H H13A 0.3066 -0.1887 0.4822 0.042 Uiso calc R 1 . .
    C C14 0.2484(2) 0.01083(17) 0.49553(12) 0.0281(3) Uani d . 1 . .
    C C15 0.1837(2) 0.15576(16) 0.62770(12) 0.0286(3) Uani d . 1 . .
loop_
    _atom_site_aniso_label
    _atom_site_aniso_U_11
    _atom_site_aniso_U_22
    _atom_site_aniso_U_33
    _atom_site_aniso_U_12
    _atom_site_aniso_U_13
    _atom_site_aniso_U_23
    Mn1 0.0344(2) 0.01988(18) 0.02706(18) 0.00148(14) 0.00271(14) -0.00338(13)
    S1 0.0469(3) 0.0276(2) 0.0324(2) -0.00140(19) -0.00021(18) 0.00664(17)
    N1 0.0333(7) 0.0255(7) 0.0245(6) -0.0037(6) -0.0022(5) 0.0037(5)
    N2 0.0529(9) 0.0294(8) 0.0276(7) -0.0034(7) 0.0011(6) -0.0010(6)
    O1 0.0524(8) 0.0284(6) 0.0259(6) -0.0013(5) 0.0028(5) 0.0018(5)
    O1W 0.0639(10) 0.0472(9) 0.0544(9) -0.0090(8) 0.0123(7) -0.0130(7)
    O2 0.0485(7) 0.0245(6) 0.0308(6) 0.0045(5) 0.0086(5) 0.0026(5)
    O2W 0.0571(9) 0.0365(8) 0.0530(9) -0.0023(7) 0.0064(7) -0.0124(6)
    O3 0.0376(7) 0.0359(7) 0.0449(7) -0.0064(5) -0.0048(5) -0.0132(6)
    O3W 0.0619(11) 0.0738(12) 0.0557(10) 0.0070(9) -0.0036(8) -0.0071(9)
    O4 0.0322(6) 0.0270(6) 0.0461(7) 0.0012(5) -0.0041(5) -0.0074(5)
    O5 0.0380(6) 0.0235(6) 0.0276(5) 0.0021(5) -0.0013(5) -0.0050(4)
    C1 0.0276(8) 0.0256(8) 0.0274(7) -0.0030(6) 0.0052(6) 0.0024(6)
    C2 0.0273(8) 0.0218(7) 0.0272(7) 0.0012(6) 0.0043(6) 0.0002(6)
    C3 0.0314(8) 0.0238(8) 0.0344(8) -0.0045(6) -0.0023(6) 0.0000(6)
    C4 0.0362(9) 0.0313(9) 0.0381(9) -0.0001(7) -0.0094(7) 0.0004(7)
    C5 0.0460(10) 0.0268(8) 0.0297(8) -0.0014(7) -0.0050(7) 0.0046(6)
    C6 0.0339(8) 0.0249(8) 0.0255(7) -0.0025(6) 0.0029(6) 0.0015(6)
    C7 0.0307(8) 0.0178(7) 0.0272(7) -0.0023(6) 0.0006(6) -0.0010(6)
    C8 0.0324(8) 0.0261(8) 0.0256(7) -0.0060(7) 0.0017(6) -0.0017(6)
    C9 0.0303(8) 0.0358(9) 0.0289(8) -0.0038(7) -0.0031(6) 0.0027(7)
    C10 0.0423(10) 0.0552(12) 0.0284(8) -0.0067(9) -0.0033(7) 0.0094(8)
    C11 0.0425(11) 0.0701(14) 0.0257(8) -0.0088(10) -0.0021(7) -0.0047(9)
    C12 0.0360(10) 0.0560(12) 0.0399(10) -0.0073(9) 0.0010(8) -0.0181(9)
    C13 0.0310(9) 0.0358(9) 0.0373(9) -0.0051(7) -0.0026(7) -0.0057(7)
    C14 0.0247(8) 0.0334(9) 0.0263(7) -0.0045(6) -0.0021(6) 0.0002(6)
    C15 0.0293(8) 0.0273(8) 0.0292(8) -0.0037(6) -0.0024(6) 0.0027(6)
_geom_special_details
;
All e.s.d.'s (except the e.s.d. in the dihedral angle between two l.s. planes)
are estimated using the full covariance matrix. The cell e.s.d.'s are taken
into account individually in the estimation of e.s.d.'s in distances, angles
and torsion angles; correlations between e.s.d.'s in cell parameters are only
used when they are defined by crystal symmetry. An approximate (isotropic)
treatment of cell e.s.d.'s is used for estimating e.s.d.'s involving l.s.
planes.
;
loop_
    _geom_bond_atom_site_label_1
    _geom_bond_atom_site_label_2
    _geom_bond_site_symmetry_2
    _geom_bond_distance
    _geom_bond_publ_flag
    Mn1 O4 . 2.1083(11) y
    Mn1 O4 2_755 2.1083(11) ?
    Mn1 O2 . 2.1883(11) y
    Mn1 O2 2_755 2.1883(11) ?
    Mn1 O5 2_755 2.2598(11) ?
    Mn1 O5 . 2.2598(11) y
    S1 C15 . 1.7354(16) ?
    S1 C9 . 1.7519(18) ?
    N1 C15 . 1.323(2) ?
    N1 C14 . 1.392(2) ?
    N1 H1N . 0.841(15) ?
    N2 C15 . 1.313(2) ?
    N2 H2B . 0.8600 ?
    N2 H2C . 0.8600 ?
    O1 C1 . 1.2465(19) ?
    O1W H1WA . 0.812(16) ?
    O1W H1WB . 0.847(16) ?
    O2 C1 . 1.2729(19) ?
    O2W H2WA . 0.826(16) ?
    O2W H2WB . 0.835(16) ?
    O3 C8 . 1.2397(19) ?
    O3W H3WA . 0.802(17) ?
    O3W H3WB . 0.823(17) ?
    O4 C8 . 1.268(2) ?
    O5 C6 . 1.4577(19) ?
    O5 C3 . 1.462(2) ?
    C1 C2 . 1.522(2) ?
    C2 C3 . 1.532(2) ?
    C2 C7 . 1.581(2) ?
    C2 H2A . 0.9800 ?
    C3 C4 . 1.523(2) ?
    C3 H3A . 0.9800 ?
    C4 C5 . 1.542(3) ?
    C4 H4A . 0.9700 ?
    C4 H4B . 0.9700 ?
    C5 C6 . 1.521(2) ?
    C5 H5A . 0.9700 ?
    C5 H5B . 0.9700 ?
    C6 C7 . 1.538(2) ?
    C6 H6A . 0.9800 ?
    C7 C8 . 1.532(2) ?
    C7 H7A . 0.9800 ?
    C9 C10 . 1.388(2) ?
    C9 C14 . 1.391(2) ?
    C10 C11 . 1.377(3) ?
    C10 H10A . 0.9300 ?
    C11 C12 . 1.381(3) ?
    C11 H11A . 0.9300 ?
    C12 C13 . 1.387(3) ?
    C12 H12A . 0.9300 ?
    C13 C14 . 1.382(2) ?
    C13 H13A . 0.9300 ?
loop_
    _geom_angle_atom_site_label_1
    _geom_angle_atom_site_label_2
    _geom_angle_atom_site_label_3
    _geom_angle_site_symmetry_1
    _geom_angle_site_symmetry_3
    _geom_angle
    _geom_angle_publ_flag
    O4 Mn1 O4 . 2_755 180.00(7) ?
    O4 Mn1 O2 . . 86.35(5) ?
    O4 Mn1 O2 2_755 . 93.65(5) ?
    O4 Mn1 O2 . 2_755 93.65(5) ?
    O4 Mn1 O2 2_755 2_755 86.35(5) ?
    O2 Mn1 O2 . 2_755 180.00(8) ?
    O4 Mn1 O5 . 2_755 95.79(4) ?
    O4 Mn1 O5 2_755 2_755 84.21(4) ?
    O2 Mn1 O5 . 2_755 94.16(4) ?
    O2 Mn1 O5 2_755 2_755 85.84(4) ?
    O4 Mn1 O5 . . 84.21(4) ?
    O4 Mn1 O5 2_755 . 95.79(4) ?
    O2 Mn1 O5 . . 85.84(4) ?
    O2 Mn1 O5 2_755 . 94.16(4) ?
    O5 Mn1 O5 2_755 . 180.00(9) ?
    C15 S1 C9 . . 90.04(8) ?
    C15 N1 C14 . . 114.40(13) ?
    C15 N1 H1N . . 120.2(15) ?
    C14 N1 H1N . . 125.4(15) ?
    C15 N2 H2B . . 120.0 ?
    C15 N2 H2C . . 120.0 ?
    H2B N2 H2C . . 120.0 ?
    H1WA O1W H1WB . . 109(2) ?
    C1 O2 Mn1 . . 117.36(10) ?
    H2WA O2W H2WB . . 110(2) ?
    H3WA O3W H3WB . . 112(2) ?
    C8 O4 Mn1 . . 130.31(11) ?
    C6 O5 C3 . . 95.66(11) ?
    C6 O5 Mn1 . . 117.76(9) ?
    C3 O5 Mn1 . . 112.38(9) ?
    O1 C1 O2 . . 123.97(15) ?
    O1 C1 C2 . . 117.61(14) ?
    O2 C1 C2 . . 118.42(13) ?
    C1 C2 C3 . . 113.69(13) ?
    C1 C2 C7 . . 113.13(13) ?
    C3 C2 C7 . . 101.24(12) ?
    C1 C2 H2A . . 109.5 ?
    C3 C2 H2A . . 109.5 ?
    C7 C2 H2A . . 109.5 ?
    O5 C3 C4 . . 101.85(13) ?
    O5 C3 C2 . . 102.11(12) ?
    C4 C3 C2 . . 111.14(13) ?
    O5 C3 H3A . . 113.5 ?
    C4 C3 H3A . . 113.5 ?
    C2 C3 H3A . . 113.5 ?
    C3 C4 C5 . . 101.90(14) ?
    C3 C4 H4A . . 111.4 ?
    C5 C4 H4A . . 111.4 ?
    C3 C4 H4B . . 111.4 ?
    C5 C4 H4B . . 111.4 ?
    H4A C4 H4B . . 109.3 ?
    C6 C5 C4 . . 101.69(13) ?
    C6 C5 H5A . . 111.4 ?
    C4 C5 H5A . . 111.4 ?
    C6 C5 H5B . . 111.4 ?
    C4 C5 H5B . . 111.4 ?
    H5A C5 H5B . . 109.3 ?
    O5 C6 C5 . . 102.21(13) ?
    O5 C6 C7 . . 102.25(11) ?
    C5 C6 C7 . . 111.05(13) ?
    O5 C6 H6A . . 113.4 ?
    C5 C6 H6A . . 113.4 ?
    C7 C6 H6A . . 113.4 ?
    C8 C7 C6 . . 110.03(13) ?
    C8 C7 C2 . . 115.94(12) ?
    C6 C7 C2 . . 100.67(12) ?
    C8 C7 H7A . . 109.9 ?
    C6 C7 H7A . . 109.9 ?
    C2 C7 H7A . . 109.9 ?
    O3 C8 O4 . . 123.92(16) ?
    O3 C8 C7 . . 118.49(14) ?
    O4 C8 C7 . . 117.49(13) ?
    C10 C9 C14 . . 120.86(17) ?
    C10 C9 S1 . . 128.60(15) ?
    C14 C9 S1 . . 110.53(12) ?
    C11 C10 C9 . . 117.93(18) ?
    C11 C10 H10A . . 121.0 ?
    C9 C10 H10A . . 121.0 ?
    C10 C11 C12 . . 121.05(17) ?
    C10 C11 H11A . . 119.5 ?
    C12 C11 H11A . . 119.5 ?
    C11 C12 C13 . . 121.61(18) ?
    C11 C12 H12A . . 119.2 ?
    C13 C12 H12A . . 119.2 ?
    C14 C13 C12 . . 117.40(17) ?
    C14 C13 H13A . . 121.3 ?
    C12 C13 H13A . . 121.3 ?
    C13 C14 C9 . . 121.14(15) ?
    C13 C14 N1 . . 126.60(15) ?
    C9 C14 N1 . . 112.26(14) ?
    N2 C15 N1 . . 124.04(15) ?
    N2 C15 S1 . . 123.19(13) ?
    N1 C15 S1 . . 112.76(12) ?
loop_
    _geom_torsion_atom_site_label_1
    _geom_torsion_atom_site_label_2
    _geom_torsion_atom_site_label_3
    _geom_torsion_atom_site_label_4
    _geom_torsion_site_symmetry_1
    _geom_torsion_site_symmetry_2
    _geom_torsion_site_symmetry_3
    _geom_torsion_site_symmetry_4
    _geom_torsion
    _geom_torsion_publ_flag
    O4 Mn1 O2 C1 . . . . 36.93(12) ?
    O4 Mn1 O2 C1 2_755 . . . -143.07(12) ?
    O5 Mn1 O2 C1 2_755 . . . 132.48(12) ?
    O5 Mn1 O2 C1 . . . . -47.52(12) ?
    O2 Mn1 O4 C8 . . . . -55.66(14) ?
    O2 Mn1 O4 C8 2_755 . . . 124.34(14) ?
    O5 Mn1 O4 C8 2_755 . . . -149.48(14) ?
    O5 Mn1 O4 C8 . . . . 30.52(14) ?
    O4 Mn1 O5 C6 . . . . 12.07(10) ?
    O4 Mn1 O5 C6 2_755 . . . -167.93(10) ?
    O2 Mn1 O5 C6 . . . . 98.81(10) ?
    O2 Mn1 O5 C6 2_755 . . . -81.19(10) ?
    O4 Mn1 O5 C3 . . . . -97.64(10) ?
    O4 Mn1 O5 C3 2_755 . . . 82.36(10) ?
    O2 Mn1 O5 C3 . . . . -10.90(9) ?
    O2 Mn1 O5 C3 2_755 . . . 169.10(9) ?
    Mn1 O2 C1 O1 . . . . -134.48(14) ?
    Mn1 O2 C1 C2 . . . . 45.82(17) ?
    O1 C1 C2 C3 . . . . -156.51(14) ?
    O2 C1 C2 C3 . . . . 23.2(2) ?
    O1 C1 C2 C7 . . . . 88.73(17) ?
    O2 C1 C2 C7 . . . . -91.56(17) ?
    C6 O5 C3 C4 . . . . 56.86(13) ?
    Mn1 O5 C3 C4 . . . . -179.98(9) ?
    C6 O5 C3 C2 . . . . -58.10(13) ?
    Mn1 O5 C3 C2 . . . . 65.06(12) ?
    C1 C2 C3 O5 . . . . -86.20(14) ?
    C7 C2 C3 O5 . . . . 35.44(14) ?
    C1 C2 C3 C4 . . . . 165.85(13) ?
    C7 C2 C3 C4 . . . . -72.52(16) ?
    O5 C3 C4 C5 . . . . -35.17(15) ?
    C2 C3 C4 C5 . . . . 72.95(17) ?
    C3 C4 C5 C6 . . . . 0.24(16) ?
    C3 O5 C6 C5 . . . . -56.87(13) ?
    Mn1 O5 C6 C5 . . . . -175.85(9) ?
    C3 O5 C6 C7 . . . . 58.16(13) ?
    Mn1 O5 C6 C7 . . . . -60.82(13) ?
    C4 C5 C6 O5 . . . . 34.93(15) ?
    C4 C5 C6 C7 . . . . -73.49(16) ?
    O5 C6 C7 C8 . . . . 87.29(14) ?
    C5 C6 C7 C8 . . . . -164.32(13) ?
    O5 C6 C7 C2 . . . . -35.56(14) ?
    C5 C6 C7 C2 . . . . 72.82(15) ?
    C1 C2 C7 C8 . . . . 3.37(18) ?
    C3 C2 C7 C8 . . . . -118.65(14) ?
    C1 C2 C7 C6 . . . . 122.02(14) ?
    C3 C2 C7 C6 . . . . -0.01(14) ?
    Mn1 O4 C8 O3 . . . . 168.08(12) ?
    Mn1 O4 C8 C7 . . . . -15.5(2) ?
    C6 C7 C8 O3 . . . . 127.93(15) ?
    C2 C7 C8 O3 . . . . -118.70(16) ?
    C6 C7 C8 O4 . . . . -48.67(18) ?
    C2 C7 C8 O4 . . . . 64.70(18) ?
    C15 S1 C9 C10 . . . . 179.41(17) ?
    C15 S1 C9 C14 . . . . -0.48(13) ?
    C14 C9 C10 C11 . . . . 0.0(3) ?
    S1 C9 C10 C11 . . . . -179.86(14) ?
    C9 C10 C11 C12 . . . . -0.2(3) ?
    C10 C11 C12 C13 . . . . 0.1(3) ?
    C11 C12 C13 C14 . . . . 0.2(3) ?
    C12 C13 C14 C9 . . . . -0.3(2) ?
    C12 C13 C14 N1 . . . . 179.42(16) ?
    C10 C9 C14 C13 . . . . 0.2(3) ?
    S1 C9 C14 C13 . . . . -179.86(13) ?
    C10 C9 C14 N1 . . . . -179.55(16) ?
    S1 C9 C14 N1 . . . . 0.36(17) ?
    C15 N1 C14 C13 . . . . -179.74(16) ?
    C15 N1 C14 C9 . . . . 0.0(2) ?
    C14 N1 C15 N2 . . . . -179.49(15) ?
    C14 N1 C15 S1 . . . . -0.41(18) ?
    C9 S1 C15 N2 . . . . 179.61(15) ?
    C9 S1 C15 N1 . . . . 0.51(13) ?
loop_
    _geom_hbond_atom_site_label_D
    _geom_hbond_atom_site_label_H
    _geom_hbond_atom_site_label_A
    _geom_hbond_site_symmetry_A
    _geom_hbond_distance_DH
    _geom_hbond_distance_HA
    _geom_hbond_distance_DA
    _geom_hbond_angle_DHA
    N1 H1N O1 2_656 0.841(15) 1.842(16) 2.6822(18) 178(2)
    N2 H2B O2 2_656 0.86 2.00 2.8490(19) 170.3
    N2 H2C O2W 2_666 0.86 2.00 2.824(2) 159.5
    O1W H1WA O1 . 0.812(16) 2.030(18) 2.8250(19) 166(3)
    O1W H1WB O2W . 0.847(16) 1.953(18) 2.792(2) 170(3)
    O2W H2WA O3 . 0.826(16) 1.866(18) 2.6806(19) 169(3)
    O2W H2WB O3W 1_655 0.835(16) 1.933(16) 2.768(2) 178(3)
    O3W H3WA O1W 2_666 0.802(17) 2.212(18) 3.004(2) 169(3)
    O3W H3WB O1W . 0.823(17) 1.965(18) 2.784(2) 173(3)
data_global
_journal_date_recd_electronic     2010-05-13
_journal_date_accepted     2010-06-01
_journal_name_full     'Acta Crystallographica, Section E'
_journal_year     2010
_journal_volume     66
_journal_issue      7
_journal_page_first     m762
_journal_page_last     m762
_journal_paper_category     QM
_journal_coeditor_code     WM2350
_publ_contact_author_name     'Qiu-Yue Lin'
_publ_contact_author_address
;
  Zhejiang Key Laboratory for Reactive Chemistry on Solid Surfaces,
  Institute of Physical Chemistry,
  Zhejiang Normal University,
  Jinhua, Zhejiang 321004,
  People's Republic of China
  College of Chemistry and Life Science,
  Zhejiang Normal University,
  Jinhua 321004, Zhejiang,
  People's Republic of China
;
_publ_contact_author_email     'sky51@zjnu.cn'
_publ_contact_author_fax     '86-579-82282269'
_publ_contact_author_phone     '86-579-82283353'
_publ_section_title
;
Bis(2-amino-3<i>H</i>-benzothiazolium)
bis(7-oxabicyclo[2.2.1]heptane-2,3-dicarboxylato)manganate(II) hexahydrate
;
loop_
    _publ_author_name
    _publ_author_address
    'Na Wang'
;
  Zhejiang Key Laboratory for Reactive Chemistry on Solid Surfaces,
  Institute of Physical Chemistry,
  Zhejiang Normal University,
  Jinhua, Zhejiang 321004,
  People's Republic of China
and
  College of Chemistry and Life Science,
  Zhejiang Normal University,
  Jinhua 321004, Zhejiang,
  People's Republic of China
;
    'Yi-Hang Wen'
;
  Zhejiang Key Laboratory for Reactive Chemistry on Solid Surfaces,
  Institute of Physical Chemistry,
  Zhejiang Normal University,
  Jinhua, Zhejiang 321004,
  People's Republic of China
and
  College of Chemistry and Life Science,
  Zhejiang Normal University,
  Jinhua 321004, Zhejiang,
  People's Republic of China
;
    'Qiu-Yue Lin'
;
  Zhejiang Key Laboratory for Reactive Chemistry on Solid Surfaces,
  Institute of Physical Chemistry,
  Zhejiang Normal University,
  Jinhua, Zhejiang 321004,
  People's Republic of China
and
  College of Chemistry and Life Science,
  Zhejiang Normal University,
  Jinhua 321004, Zhejiang,
  People's Republic of China
;
    'Jie Feng'
;
  College of Chemistry and Life Science,
  Zhejiang Normal University,
  Jinhua 321004, Zhejiang,
  People's Republic of China
;
