# Supplementary material for: Bis(2-amino-3H-benzothia­zolium) bis­(7-oxabicyclo­[2.2.1]heptane-2,3-di­carbox­yl­ato)manganate(II) hexa­hydrate
Source: Acta Crystallogr Sect E Struct Rep Online. 2010 Jun 9;66(Pt 7):m762. doi: 10.1107/S160053681002091X (PMC3007082; doi:10.1107/S160053681002091X)
Supplement: Supplementary file 2 [file e-66-0m762-Isup2.hkl]

# 
# h,k,l, Fc-squared, Fo-squared, sigma(Fo-squared) and status flag 
# 
data_I
_shelx_title ' a in P1                          P-1' 
_shelx_refln_list_code          4 
_shelx_F_calc_maximum      133.51 
_exptl_crystal_F_000       434.93 
_reflns_d_resolution_high  0.7673 
 
loop_ 
 _symmetry_equiv_pos_as_xyz 
 'x, y, z' 
 '-x, -y, -z' 
 
_cell_length_a     6.6937 
_cell_length_b    10.2209 
_cell_length_c    13.1163 
_cell_angle_alpha  89.527 
_cell_angle_beta   88.831 
_cell_angle_gamma  81.514 
 
_shelx_F_squared_multiplier     1.000 
 
loop_ 
 _refln_index_h 
 _refln_index_k 
 _refln_index_l 
 _refln_F_squared_calc 
 _refln_F_squared_meas 
 _refln_F_squared_sigma 
 _refln_observed_status 
   1   0   0     2989.16     3030.65     40.47 o 
   2   0   0    10503.59    11032.72    101.81 o 
   3   0   0       11.44       12.90      0.90 o 
   4   0   0      685.98      746.23      8.54 o 
   5   0   0      300.91      291.85      6.01 o 
   6   0   0      240.02      240.04      7.54 o 
   7   0   0       80.39       81.65      4.76 o 
   8   0   0        2.81        1.40      2.51 o 
  -8   1   0       31.21       37.20      7.16 o 
  -7   1   0       49.26       53.21      4.53 o 
  -6   1   0       29.79       32.08      4.10 o 
  -5   1   0       42.59       45.24      4.09 o 
  -4   1   0      135.60      151.79      3.08 o 
  -3   1   0      218.14      200.29      2.88 o 
  -2   1   0      743.10      731.54      8.18 o 
  -1   1   0       51.02       44.65      2.45 o 
   0   1   0     5308.19     4843.93    105.21 o 
   1   1   0     1132.76     1145.16     12.06 o 
   2   1   0    17823.87    17418.92    160.66 o 
   3   1   0     1115.65     1179.73     12.25 o 
   4   1   0     3737.18     3771.12     36.40 o 
   5   1   0      336.11      339.11      5.79 o 
   6   1   0       46.26       48.62      2.49 o 
   7   1   0        0.75        1.49      1.74 o 
   8   1   0       32.01       33.34     13.12 o 
  -8   2   0       19.97       20.60      6.05 o 
  -7   2   0       23.55       27.56      3.26 o 
  -6   2   0        2.79        2.85      1.51 o 
  -5   2   0      107.58       98.96      4.17 o 
  -4   2   0      779.97      719.38     10.64 o 
  -3   2   0     2808.97     2786.24     29.18 o 
  -2   2   0      532.03      510.62     10.69 o 
  -1   2   0      659.12      676.44      8.44 o 
   0   2   0      191.52      201.44      3.07 o 
   1   2   0       33.85       30.37      0.97 o 
   2   2   0       41.87       63.33      1.69 o 
   3   2   0     3053.83     3066.86     29.45 o 
   4   2   0     2401.57     2409.51     22.25 o 
   5   2   0      225.69      226.32      3.75 o 
   6   2   0      176.04      159.56      5.32 o 
   7   2   0        2.14        3.52      1.72 o 
   8   2   0      130.64      121.52      7.57 o 
  -8   3   0        9.43       10.50      4.86 o 
  -7   3   0       48.26       54.58      4.43 o 
  -6   3   0      266.64      272.42     11.54 o 
  -5   3   0      262.56      256.06      7.10 o 
  -4   3   0        1.85        3.09      1.36 o 
  -3   3   0       20.42       19.88      1.21 o 
  -2   3   0      802.39      881.09     13.25 o 
  -1   3   0      494.69      520.04      9.47 o 
   0   3   0        1.14       -0.36      0.36 o 
   1   3   0     3048.40     2883.18     27.30 o 
   2   3   0      323.51      303.87      3.97 o 
   3   3   0       53.52       57.73      1.58 o 
   4   3   0       78.56       83.12      2.22 o 
   5   3   0       39.48       37.92      1.77 o 
   6   3   0       49.67       49.05      3.03 o 
   7   3   0       85.44       93.69      8.38 o 
   8   3   0       57.15       65.21      8.25 o 
  -7   4   0        3.30        0.15      1.85 o 
  -6   4   0      166.99      170.20      7.48 o 
  -5   4   0      975.12      943.66     17.44 o 
  -4   4   0      367.18      376.57     10.58 o 
  -3   4   0       14.33       17.69      2.30 o 
  -2   4   0        8.92        3.29      0.48 o 
  -1   4   0     2755.52     2638.43     31.22 o 
   0   4   0      335.81      325.79      4.14 o 
   1   4   0      209.74      198.92      2.97 o 
   2   4   0     4094.57     4177.72     39.60 o 
   3   4   0      143.41      145.94      2.75 o 
   4   4   0       64.86       59.00      1.93 o 
   5   4   0      163.96      164.22      4.07 o 
   6   4   0      242.31      246.06      5.27 o 
   7   4   0       31.46       24.28      3.53 o 
   8   4   0        1.58        2.06      2.47 o 
  -7   5   0       16.49       14.91      2.80 o 
  -6   5   0       22.85       26.54      3.15 o 
  -5   5   0      290.42      303.55     10.37 o 
  -4   5   0        0.17        1.56      1.34 o 
  -3   5   0       30.23       22.13      2.62 o 
  -2   5   0       30.09       34.43      1.42 o 
  -1   5   0      288.81      263.70      3.92 o 
   0   5   0      460.34      460.99      5.67 o 
   1   5   0       81.13       83.50      2.19 o 
   2   5   0        4.16        5.84      0.72 o 
   3   5   0      945.72      938.82     10.63 o 
   4   5   0       75.84       68.75      3.25 o 
   5   5   0        3.02        2.77      0.98 o 
   6   5   0       55.22       50.59      3.36 o 
   7   5   0        2.82        2.55      1.99 o 
   8   5   0        1.81        4.12      2.67 o 
  -7   6   0        6.24        7.60      3.27 o 
  -6   6   0      110.50      116.72      5.97 o 
  -5   6   0       90.40       81.40     11.01 o 
  -4   6   0      440.98      465.05     13.06 o 
  -3   6   0      204.38      198.24      7.26 o 
  -2   6   0        3.56        2.09      1.24 o 
  -1   6   0      708.82      745.34      9.23 o 
   0   6   0     2108.34     2049.07     22.49 o 
   1   6   0      483.86      475.47      6.17 o 
   2   6   0       16.24       30.65      1.87 o 
   3   6   0       73.73       71.02      2.36 o 
   4   6   0      116.03      117.35      3.31 o 
   5   6   0      127.94      124.26      4.18 o 
   6   6   0       22.47       24.34      2.42 o 
   7   6   0       75.63       93.16      5.10 o 
   8   6   0       29.99       27.82      4.36 o 
  -6   7   0        3.48       -0.44      2.50 o 
  -5   7   0       86.03       79.91      5.95 o 
  -4   7   0     1281.14     1255.01     27.18 o 
  -3   7   0        1.29        2.59      1.66 o 
  -2   7   0      602.63      569.74     14.08 o 
  -1   7   0      196.64      211.82      4.56 o 
   0   7   0     2581.73     2561.20     27.94 o 
   1   7   0      525.50      533.39      6.99 o 
   2   7   0       12.79       13.45      1.18 o 
   3   7   0       62.80       58.76      3.68 o 
   4   7   0       54.51       56.35      3.05 o 
   5   7   0      145.07      138.21      6.99 o 
   6   7   0      116.84      108.62      4.56 o 
   7   7   0       20.40       13.22      2.38 o 
   8   7   0       13.97       14.86      3.63 o 
  -6   8   0       10.85       12.20      3.56 o 
  -5   8   0        7.83       12.45      3.15 o 
  -4   8   0       59.71       59.34      5.15 o 
  -3   8   0      210.45      207.41      8.20 o 
  -2   8   0        2.54        0.80      1.51 o 
  -1   8   0      330.34      324.37      7.95 o 
   0   8   0      770.28      742.92     11.47 o 
   1   8   0       60.24       58.50      2.34 o 
   2   8   0       94.26       80.52      2.81 o 
   3   8   0      151.92      143.90      4.41 o 
   4   8   0      251.33      279.68      6.69 o 
   5   8   0       47.65       46.50      3.24 o 
   6   8   0       13.60       13.15      2.41 o 
   7   8   0        8.83        6.53      2.29 o 
  -5   9   0        0.89        0.79      2.33 o 
  -4   9   0        5.11        7.33      2.47 o 
  -3   9   0      195.13      186.98      8.13 o 
  -2   9   0      362.30      354.28     11.14 o 
  -1   9   0      253.56      258.01      8.90 o 
   0   9   0        1.73        1.54      1.01 o 
   1   9   0       75.11       80.14      6.09 o 
   2   9   0       47.30       49.80      2.88 o 
   3   9   0      230.30      230.91      5.99 o 
   4   9   0      326.29      317.60      7.49 o 
   5   9   0        0.70        0.15      1.69 o 
   6   9   0        4.58        3.22      1.87 o 
   7   9   0       11.01       11.01      2.84 o 
  -4  10   0       79.49       67.94     13.34 o 
  -3  10   0       25.50       29.64      4.11 o 
  -2  10   0        0.67        1.35      1.88 o 
  -1  10   0       19.40       29.81      5.59 o 
   0  10   0        2.79        3.17      1.87 o 
   1  10   0        7.76       12.47      2.13 o 
   2  10   0      535.93      530.04      9.90 o 
   3  10   0      240.94      248.84      6.79 o 
   4  10   0       50.65       55.41      4.15 o 
   5  10   0       14.23       13.50      2.63 o 
   6  10   0        2.07        1.91      2.07 o 
  -3  11   0        0.11       -1.18      2.84 o 
  -2  11   0        3.03       -0.86      2.95 o 
  -1  11   0       31.69       38.97      6.69 o 
   0  11   0      229.24      229.45     13.42 o 
   1  11   0      210.80      210.90     13.55 o 
   2  11   0      183.97      204.86      7.02 o 
   3  11   0       76.48       76.43      4.66 o 
   4  11   0        1.89        2.08      1.82 o 
   5  11   0        6.11        5.87      2.27 o 
  -2  12   0       44.67       37.36      7.19 o 
  -1  12   0      263.41      264.51     15.60 o 
   0  12   0       67.69       57.45      8.30 o 
   1  12   0        0.20        2.14      2.33 o 
   2  12   0       35.70       32.43      5.29 o 
   3  12   0       10.13        8.57      4.18 o 
   4  12   0        8.23        9.07      2.65 o 
   0  13   0       20.67       27.30      6.50 o 
   1  13   0       18.30        7.02      4.28 o 
   2  13   0        5.21        4.86      2.75 o 
   3  13   0       40.58       41.30      6.94 o 
  -2 -13   1        0.99        2.95      2.54 o 
  -1 -13   1       66.73       58.64      8.69 o 
   0 -13   1      196.03      206.42     14.39 o 
  -4 -12   1        0.50        3.19      2.07 o 
  -3 -12   1       45.12       51.64      5.49 o 
  -2 -12   1      128.60      130.73     13.25 o 
  -1 -12   1       95.98       90.69      6.42 o 
   0 -12   1       16.46       17.51      5.19 o 
   1 -12   1       71.79       60.41      8.68 o 
   2 -12   1        7.68        9.66      4.48 o 
  -5 -11   1       74.17       66.07      5.16 o 
  -4 -11   1      118.02      120.71      5.84 o 
  -3 -11   1      113.95      126.61      8.26 o 
  -2 -11   1       71.57       70.44      4.50 o 
  -1 -11   1       26.62       21.62      6.94 o 
   0 -11   1        9.87        7.69      3.98 o 
   1 -11   1        0.83        2.29      3.18 o 
   2 -11   1      102.09      100.44     10.09 o 
   3 -11   1       34.60       29.65      6.30 o 
  -6 -10   1      100.49      101.52      5.89 o 
  -5 -10   1      530.96      521.54     12.62 o 
  -4 -10   1      127.07      114.39      5.55 o 
  -3 -10   1      180.31      177.17      5.40 o 
  -2 -10   1        3.33        6.86      1.86 o 
  -1 -10   1      113.86      118.49      5.07 o 
   0 -10   1      379.69      385.61     18.74 o 
   1 -10   1       51.54       54.27      7.11 o 
   2 -10   1       47.75       43.08      6.80 o 
   3 -10   1        4.04        1.30      2.01 o 
   4 -10   1        0.53        0.38      2.28 o 
  -7  -9   1       38.46       45.26      4.45 o 
  -6  -9   1       67.92       55.86      4.52 o 
  -5  -9   1       55.18       61.85      4.36 o 
  -4  -9   1        0.21       -0.99      1.14 o 
  -3  -9   1      426.88      419.21      8.56 o 
  -2  -9   1        5.04        5.57      1.22 o 
  -1  -9   1      890.49      861.86     13.53 o 
   0  -9   1      151.64      143.58      9.02 o 
   1  -9   1       36.00       34.90      4.34 o 
   2  -9   1        8.59       11.60      5.86 o 
   3  -9   1       82.62       76.71     12.74 o 
   4  -9   1        4.92        3.39      2.47 o 
   5  -9   1        7.82        7.66      3.29 o 
  -7  -8   1       13.36       11.98      2.75 o 
  -6  -8   1       19.77       18.70      2.76 o 
  -5  -8   1       22.52       22.72      2.69 o 
  -4  -8   1        0.60        0.32      1.17 o 
  -3  -8   1      502.63      497.65      9.19 o 
  -2  -8   1      710.30      719.47     12.09 o 
  -1  -8   1      853.80      855.11     11.41 o 
   0  -8   1        6.66        6.35      1.20 o 
   1  -8   1      127.52      124.74      6.44 o 
   2  -8   1       52.20       51.32      4.24 o 
   3  -8   1     1759.00     1656.94     33.50 o 
   4  -8   1      311.19      305.98     15.25 o 
   5  -8   1       14.04       10.07      2.89 o 
   6  -8   1        0.07        0.20      3.04 o 
  -7  -7   1       45.47       41.59      3.92 o 
  -6  -7   1       58.43       56.39      3.53 o 
  -5  -7   1       75.83       75.39      3.98 o 
  -4  -7   1      113.08      120.81      4.04 o 
  -3  -7   1        1.61        1.17      0.83 o 
  -2  -7   1      213.89      219.55      4.42 o 
  -1  -7   1       74.45       94.47      2.39 o 
   0  -7   1        1.35        0.81      0.59 o 
   1  -7   1      141.32      153.33      4.85 o 
   2  -7   1      350.21      353.52     10.25 o 
   3  -7   1       99.34      106.34      5.46 o 
   4  -7   1       19.98       14.88      6.49 o 
   5  -7   1       43.83       38.87      4.57 o 
   6  -7   1        0.21        3.50      2.68 o 
  -8  -6   1       30.77       27.55      5.94 o 
  -7  -6   1       38.81       43.39      3.76 o 
  -6  -6   1      137.78      145.59      4.78 o 
  -5  -6   1       56.33       53.44      3.03 o 
  -4  -6   1      100.47       88.00      3.38 o 
  -3  -6   1       68.76       71.47      2.44 o 
  -2  -6   1      204.33      237.94      4.23 o 
  -1  -6   1      396.25      376.18      5.77 o 
   0  -6   1     2647.78     2564.06     25.25 o 
   1  -6   1      823.69      792.09     11.17 o 
   2  -6   1      440.13      435.64     11.24 o 
   3  -6   1      225.61      184.67      9.93 o 
   4  -6   1       79.65       72.92      7.35 o 
   5  -6   1       48.16       43.36      6.38 o 
   6  -6   1      309.49      325.02      9.74 o 
   7  -6   1      141.76      146.03      8.64 o 
  -8  -5   1        0.72       -1.37      2.68 o 
  -7  -5   1        0.20        2.20      2.00 o 
  -6  -5   1        6.86        4.01      1.30 o 
  -5  -5   1       39.48       32.68      2.42 o 
  -4  -5   1       28.50       29.74      1.57 o 
  -3  -5   1      884.73      955.67     10.82 o 
  -2  -5   1      701.85      697.01      8.20 o 
  -1  -5   1       18.44       35.05      1.31 o 
   0  -5   1        6.82       11.54      1.09 o 
   1  -5   1      169.79      173.56      2.89 o 
   2  -5   1        1.69        2.25      0.67 o 
   3  -5   1        0.60        0.10      1.16 o 
   4  -5   1       10.31        9.20      2.24 o 
   5  -5   1      575.18      543.33     19.81 o 
   6  -5   1      169.37      170.95      6.70 o 
   7  -5   1        0.16        0.01      2.01 o 
  -8  -4   1       12.88       16.00      4.57 o 
  -7  -4   1       30.60       25.16      5.38 o 
  -6  -4   1       22.61       23.32      1.92 o 
  -5  -4   1       19.39       19.88      1.63 o 
  -4  -4   1      451.39      449.41      6.18 o 
  -3  -4   1      226.72      216.91      3.71 o 
  -2  -4   1     1168.45     1118.87     12.22 o 
  -1  -4   1      449.61      392.49      4.84 o 
   0  -4   1      119.74      111.21      1.99 o 
   1  -4   1      272.59      299.45      4.74 o 
   2  -4   1      662.46      629.25      8.41 o 
   3  -4   1     1629.41     1495.76     28.61 o 
   4  -4   1       54.46       53.39      3.97 o 
   5  -4   1      180.30      167.34      6.20 o 
   6  -4   1      175.66      166.10      6.30 o 
   7  -4   1        0.25       -0.94      1.77 o 
  -8  -3   1        3.44        2.09      2.93 o 
  -7  -3   1        3.11        1.71      1.61 o 
  -6  -3   1      266.58      269.79      6.18 o 
  -5  -3   1      611.54      612.47      7.99 o 
  -4  -3   1      326.84      331.30      4.89 o 
  -3  -3   1        3.48        1.14      0.51 o 
  -2  -3   1      148.52      142.61      2.37 o 
  -1  -3   1        4.50        4.85      0.77 o 
   0  -3   1     1594.42     1647.33     21.73 o 
   1  -3   1     2664.90     2770.75     32.42 o 
   2  -3   1       53.34       47.06      2.67 o 
   3  -3   1      133.27      148.92      5.36 o 
   4  -3   1        0.54        0.26      1.12 o 
   5  -3   1       34.22       28.17      2.75 o 
   6  -3   1      122.97      126.64     14.02 o 
   7  -3   1      136.43      153.77      6.59 o 
   8  -3   1        0.97        1.75      2.33 o 
  -8  -2   1        6.93        2.04      3.87 o 
  -7  -2   1        6.09        8.37      1.89 o 
  -6  -2   1        6.55        6.39      1.36 o 
  -5  -2   1      574.90      580.26      8.60 o 
  -4  -2   1      227.12      213.55      3.57 o 
  -3  -2   1      135.08      161.98      2.99 o 
  -2  -2   1       76.66      112.62      1.95 o 
  -1  -2   1     4196.49     4201.40     42.66 o 
   0  -2   1      847.16      867.91     10.54 o 
   1  -2   1      102.01      114.70      2.90 o 
   2  -2   1     1557.46     1608.25     28.64 o 
   3  -2   1      456.46      471.26      8.09 o 
   4  -2   1      244.23      235.37      6.12 o 
   5  -2   1       98.22      102.64      5.37 o 
   6  -2   1      119.89      120.14      5.17 o 
   7  -2   1       36.99       37.73      3.82 o 
   8  -2   1       40.77       46.77      4.60 o 
  -8  -1   1       57.11       64.12      8.41 o 
  -7  -1   1      187.65      203.09     12.65 o 
  -6  -1   1      231.38      237.90      5.12 o 
  -5  -1   1       30.83       33.10      1.66 o 
  -4  -1   1      105.42      136.15      2.50 o 
  -3  -1   1      249.26      254.95      3.34 o 
  -2  -1   1      883.36      894.06      8.50 o 
  -1  -1   1     4637.72     4400.72     49.63 o 
   0  -1   1      125.46      144.07      7.43 o 
   1  -1   1      331.50      339.99      5.07 o 
   2  -1   1      253.96      259.50      3.94 o 
   3  -1   1     2540.29     2521.63     24.38 o 
   4  -1   1     1132.77     1138.59     13.50 o 
   5  -1   1        5.53        4.30      1.43 o 
   6  -1   1       87.82       91.96      4.67 o 
   7  -1   1        3.91        4.56      1.82 o 
   8  -1   1       16.59        9.52      2.75 o 
  -8   0   1       39.74       38.90      7.25 o 
  -7   0   1        2.76        0.84      1.45 o 
  -6   0   1        0.10       -0.25      1.23 o 
  -5   0   1      123.72      124.51      3.65 o 
  -4   0   1       36.35       34.46      1.35 o 
  -3   0   1      170.02      136.41      2.32 o 
  -2   0   1     3923.90     4050.75     41.66 o 
  -1   0   1       64.34       72.84      1.40 o 
   0   0   1      688.13      617.89     10.52 o 
   1   0   1      915.07      930.72     11.05 o 
   2   0   1     7559.22     7623.01     70.63 o 
   3   0   1       37.86       37.24      2.16 o 
   4   0   1      440.37      474.38      5.96 o 
   5   0   1      155.26      154.40      4.19 o 
   6   0   1       78.62       75.59      4.20 o 
   7   0   1       66.64       67.51      4.54 o 
   8   0   1       48.00       46.61      4.42 o 
  -8   1   1        1.31        1.43      3.64 o 
  -7   1   1        8.01        7.44      2.64 o 
  -6   1   1        1.89        2.29      1.42 o 
  -5   1   1      672.02      649.94     10.36 o 
  -4   1   1     2002.70     2057.29     22.78 o 
  -3   1   1      884.59      930.50     10.86 o 
  -2   1   1       89.08       99.48      1.79 o 
  -1   1   1     2043.06     2154.39     28.93 o 
   0   1   1        0.64       -0.36      0.36 o 
   1   1   1     6926.95     6568.16     90.13 o 
   2   1   1     5602.77     5688.77     52.94 o 
   3   1   1      111.83      131.84      2.37 o 
   4   1   1     2095.67     2225.64     22.32 o 
   5   1   1       19.03       20.21      1.70 o 
   6   1   1     1199.10     1201.83     19.49 o 
   7   1   1       62.03       66.91      4.53 o 
   8   1   1        4.91        2.77      2.22 o 
  -8   2   1        4.71       10.87      4.93 o 
  -7   2   1       96.64       92.65     12.20 o 
  -6   2   1       46.62       52.20      4.77 o 
  -5   2   1        4.15        2.78      1.26 o 
  -4   2   1        2.04        5.08      0.94 o 
  -3   2   1       15.26       19.02      0.86 o 
  -2   2   1       81.20       83.37      3.09 o 
  -1   2   1     1020.47     1032.82     12.60 o 
   0   2   1     1590.98     1619.17     17.03 o 
   1   2   1     3239.58     3239.83     30.35 o 
   2   2   1     1097.82     1178.11     11.86 o 
   3   2   1      736.03      729.25      7.58 o 
   4   2   1      349.63      417.82      5.23 o 
   5   2   1     1225.34     1214.67     12.56 o 
   6   2   1     1164.16     1157.11     17.29 o 
   7   2   1        1.55        3.62      1.62 o 
   8   2   1       87.59       75.78      7.71 o 
  -8   3   1       41.76       40.76      7.73 o 
  -7   3   1       87.80      104.61     10.07 o 
  -6   3   1       68.60       60.90      5.01 o 
  -5   3   1       95.56       93.81      5.31 o 
  -4   3   1      301.02      304.48      8.90 o 
  -3   3   1     1199.87     1207.27     15.17 o 
  -2   3   1     1678.10     1552.09     16.64 o 
  -1   3   1     3270.18     3292.98     44.62 o 
   0   3   1     1009.39     1041.02     11.51 o 
   1   3   1      269.07      299.08      4.43 o 
   2   3   1      603.99      549.73      6.27 o 
   3   3   1      723.08      625.09      7.27 o 
   4   3   1        2.37        0.55      0.55 o 
   5   3   1      870.23      862.41     14.24 o 
   6   3   1      832.01      789.21     12.73 o 
   7   3   1       30.06       22.69      2.80 o 
   8   3   1      153.67      122.75     20.79 o 
  -7   4   1        0.27       -1.62      3.16 o 
  -6   4   1        0.14        0.63      1.46 o 
  -5   4   1      131.64      113.72      5.29 o 
  -4   4   1      843.03      854.12     19.02 o 
  -3   4   1     1425.18     1405.08     26.98 o 
  -2   4   1       72.25       82.19      1.94 o 
  -1   4   1     1544.01     1704.64     28.93 o 
   0   4   1       90.31       93.36      2.01 o 
   1   4   1      179.56      163.35      2.70 o 
   2   4   1     1941.66     1956.74     19.44 o 
   3   4   1     1477.97     1487.83     15.43 o 
   4   4   1      189.82      186.06      3.95 o 
   5   4   1      248.32      244.48      5.59 o 
   6   4   1       40.10       33.56      2.20 o 
   7   4   1        9.78        6.29      2.60 o 
   8   4   1       17.21        8.27      3.09 o 
  -7   5   1       28.88       23.33      6.32 o 
  -6   5   1       20.11       20.75      2.87 o 
  -5   5   1      340.24      336.98     10.96 o 
  -4   5   1      190.18      206.91      7.63 o 
  -3   5   1      210.67      219.40      7.30 o 
  -2   5   1      307.05      334.43      5.52 o 
  -1   5   1        0.69        6.37      0.85 o 
   0   5   1     1568.11     1504.91     16.80 o 
   1   5   1     2581.99     2677.80     26.14 o 
   2   5   1      746.94      720.45      9.10 o 
   3   5   1      170.07      177.24      3.44 o 
   4   5   1        8.94        8.32      1.15 o 
   5   5   1       70.56       68.44      3.05 o 
   6   5   1       12.18        6.17      1.32 o 
   7   5   1      168.41      173.50      8.76 o 
   8   5   1       33.80       38.23      5.06 o 
  -7   6   1       33.47       16.26      5.61 o 
  -6   6   1       22.97       24.09      3.22 o 
  -5   6   1        8.03        9.85      2.58 o 
  -4   6   1       27.18       23.92      3.19 o 
  -3   6   1       94.60       74.43      4.53 o 
  -2   6   1      125.73      117.96      5.13 o 
  -1   6   1      302.27      279.36      8.61 o 
   0   6   1     1381.97     1454.71     16.65 o 
   1   6   1      479.84      510.32      7.21 o 
   2   6   1      429.37      475.56      6.32 o 
   3   6   1      187.25      187.31      4.65 o 
   4   6   1       57.19       60.98      2.60 o 
   5   6   1      518.26      499.13      8.32 o 
   6   6   1       31.60       34.29      2.72 o 
   7   6   1       63.08       65.69      4.55 o 
   8   6   1       22.38       16.18      3.90 o 
  -6   7   1       10.48        9.76      4.39 o 
  -5   7   1        0.15       -1.12      1.86 o 
  -4   7   1      278.06      279.31      9.84 o 
  -3   7   1      314.27      326.51     13.00 o 
  -2   7   1      688.42      660.17     25.49 o 
  -1   7   1      105.08      101.94      5.03 o 
   0   7   1      175.88      185.46      3.74 o 
   1   7   1      812.84      845.50     11.97 o 
   2   7   1      449.21      424.13      7.25 o 
   3   7   1       18.75       11.78      1.38 o 
   4   7   1      171.57      176.28      4.96 o 
   5   7   1      233.48      255.92      6.43 o 
   6   7   1       37.39       39.29      3.06 o 
   7   7   1        0.12        0.52      1.60 o 
   8   7   1       17.57       12.84      4.77 o 
  -6   8   1        0.09       -0.48      3.62 o 
  -5   8   1       12.39       13.52      4.60 o 
  -4   8   1       80.72       80.28      5.77 o 
  -3   8   1      671.52      674.17     21.36 o 
  -2   8   1      118.92      117.68      9.27 o 
  -1   8   1      108.14      111.05      5.01 o 
   0   8   1      237.45      243.19      5.40 o 
   1   8   1      506.14      489.29      7.54 o 
   2   8   1      771.01      810.94     11.19 o 
   3   8   1       28.12       25.73      2.24 o 
   4   8   1      174.67      160.11      4.93 o 
   5   8   1       12.93       12.16      2.02 o 
   6   8   1       92.20       89.40     10.24 o 
   7   8   1        4.72        1.77      2.07 o 
  -5   9   1       92.25       86.55      6.87 o 
  -4   9   1       47.24       58.84      5.44 o 
  -3   9   1       76.37       76.58     16.02 o 
  -2   9   1       92.11       98.64      8.15 o 
  -1   9   1       25.35       23.58      3.14 o 
   0   9   1        0.53        0.02      0.92 o 
   1   9   1      366.04      348.11      6.49 o 
   2   9   1      210.73      208.89      5.39 o 
   3   9   1        4.87        5.79      1.48 o 
   4   9   1       19.81       19.46      2.30 o 
   5   9   1      211.02      208.73      7.15 o 
   6   9   1      415.60      437.23     19.73 o 
   7   9   1        4.28        4.49      2.37 o 
  -4  10   1       15.77       17.91      6.67 o 
  -3  10   1        2.05        2.00      2.47 o 
  -2  10   1       32.86       29.93      3.87 o 
  -1  10   1       32.67       37.39      4.10 o 
   0  10   1        2.91        2.94      1.79 o 
   1  10   1       40.73       34.55      3.12 o 
   2  10   1      304.39      312.45      8.57 o 
   3  10   1        1.41        1.82      1.38 o 
   4  10   1       41.31       41.99      3.72 o 
   5  10   1      165.40      184.36      7.03 o 
   6  10   1       25.69       22.70      3.31 o 
  -3  11   1      100.20      102.68      7.20 o 
  -2  11   1       63.22       65.32      5.69 o 
  -1  11   1       68.48       45.04      6.96 o 
   0  11   1       78.11       71.19      8.30 o 
   1  11   1        3.18        1.86      1.59 o 
   2  11   1      359.80      356.58      9.63 o 
   3  11   1      211.06      228.47      7.49 o 
   4  11   1        0.16        0.01      1.68 o 
   5  11   1       12.80       10.86      2.58 o 
  -2  12   1        0.49       -0.77      3.43 o 
  -1  12   1        0.22       -0.70      2.73 o 
   0  12   1       54.65       70.62      8.82 o 
   1  12   1       81.90       85.77      6.27 o 
   2  12   1        4.05        7.76      2.84 o 
   3  12   1       29.96       30.12      4.37 o 
   4  12   1        3.59        2.41      1.96 o 
   0  13   1      144.14      146.80     12.68 o 
   1  13   1      143.56      169.88      8.62 o 
   2  13   1        0.15        1.23      2.53 o 
   3  13   1        0.93        5.47      2.81 o 
  -2 -13   2        2.30        1.29      2.39 o 
  -1 -13   2        9.77        7.52      4.16 o 
   0 -13   2       50.23       37.95      7.30 o 
  -4 -12   2       39.81       52.70      4.53 o 
  -3 -12   2        0.09        0.34      2.20 o 
  -2 -12   2        9.72        5.79      2.73 o 
  -1 -12   2       83.33       87.93      6.36 o 
   0 -12   2      261.75      290.70     16.41 o 
   1 -12   2      165.83      128.80     11.80 o 
   2 -12   2       11.64        7.50      4.27 o 
  -5 -11   2       11.12        8.60      2.95 o 
  -4 -11   2       83.35       96.34      6.00 o 
  -3 -11   2       84.28       91.48      6.02 o 
  -2 -11   2       83.50       85.72      4.95 o 
  -1 -11   2      291.20      298.05     14.58 o 
   0 -11   2       42.42       61.71      8.14 o 
   1 -11   2       12.17        8.09      4.05 o 
   2 -11   2       22.18       25.21      5.87 o 
   3 -11   2        4.01        9.03      4.48 o 
  -6 -10   2        3.24        2.15      2.06 o 
  -5 -10   2        7.65        9.43      2.33 o 
  -4 -10   2      186.09      185.39      6.72 o 
  -3 -10   2      133.69      144.12      4.87 o 
  -2 -10   2        0.29       -0.15      1.19 o 
  -1 -10   2       20.01       19.92      2.99 o 
   0 -10   2      103.93      108.30      6.00 o 
   1 -10   2        7.63        2.04      2.71 o 
   2 -10   2       25.39       21.33      4.96 o 
   3 -10   2      116.62      120.27     10.75 o 
   4 -10   2       38.17       45.65      5.32 o 
  -7  -9   2        1.09       -0.01      1.94 o 
  -6  -9   2        0.87       -0.73      2.64 o 
  -5  -9   2       29.60       35.88      3.53 o 
  -4  -9   2      441.90      425.94      9.01 o 
  -3  -9   2      409.68      416.01      8.49 o 
  -2  -9   2       68.48       64.46      2.81 o 
  -1  -9   2      815.26      816.85     13.09 o 
   0  -9   2      258.72      249.07      5.92 o 
   1  -9   2     1689.93     1604.94     46.58 o 
   2  -9   2      198.11      189.79      7.73 o 
   3  -9   2        2.68        5.82      2.33 o 
   4  -9   2        0.35        0.32      1.89 o 
   5  -9   2        5.30        2.39      2.47 o 
  -7  -8   2        0.11        1.80      1.93 o 
  -6  -8   2       55.74       57.25      4.30 o 
  -5  -8   2       98.52       99.86      4.33 o 
  -4  -8   2       66.65       73.61      4.83 o 
  -3  -8   2       28.99       28.86      2.01 o 
  -2  -8   2       23.43       18.90      1.65 o 
  -1  -8   2        0.94        0.40      0.82 o 
   0  -8   2      143.23      144.44      4.43 o 
   1  -8   2     1794.42     1746.16     33.55 o 
   2  -8   2      113.05      107.95      7.85 o 
   3  -8   2      117.82      113.11      6.03 o 
   4  -8   2       20.91       15.93      3.06 o 
   5  -8   2      183.19      177.51      8.63 o 
   6  -8   2       21.94       20.39      4.11 o 
  -7  -7   2      116.66      130.59      6.96 o 
  -6  -7   2      331.84      346.18      9.47 o 
  -5  -7   2       40.93       41.42      2.91 o 
  -4  -7   2       84.99       80.79      4.20 o 
  -3  -7   2       13.46       14.69      1.62 o 
  -2  -7   2      461.92      464.00      7.27 o 
  -1  -7   2     1280.35     1266.51     15.33 o 
   0  -7   2     1427.83     1413.97     15.11 o 
   1  -7   2      338.16      362.45      6.49 o 
   2  -7   2      187.12      185.11      6.92 o 
   3  -7   2      146.30      153.67      6.68 o 
   4  -7   2      233.44      231.15      9.00 o 
   5  -7   2      409.02      393.60     16.24 o 
   6  -7   2        0.87        3.46      2.64 o 
  -8  -6   2       33.89       33.63      6.46 o 
  -7  -6   2       26.81       25.13      3.68 o 
  -6  -6   2       72.96       72.46      3.67 o 
  -5  -6   2       68.80       62.96      3.41 o 
  -4  -6   2       27.41       24.16      1.81 o 
  -3  -6   2       16.76       19.51      1.55 o 
  -2  -6   2      559.92      490.40      7.26 o 
  -1  -6   2      644.08      670.99      8.02 o 
   0  -6   2       19.96       16.72      1.06 o 
   1  -6   2       18.69       24.93      1.43 o 
   2  -6   2      121.78      126.51     10.51 o 
   3  -6   2      188.00      168.49      6.71 o 
   4  -6   2      184.46      186.04      7.71 o 
   5  -6   2      298.73      308.33     16.46 o 
   6  -6   2        0.18        0.30      1.79 o 
   7  -6   2        0.39        2.56      2.13 o 
  -8  -5   2       13.95       13.53      4.46 o 
  -7  -5   2      123.39      122.29      9.69 o 
  -6  -5   2      197.27      206.21      5.58 o 
  -5  -5   2      570.76      579.81     10.13 o 
  -4  -5   2     2062.02     2015.30     23.04 o 
  -3  -5   2     1109.14     1074.55     12.48 o 
  -2  -5   2      268.47      311.29      4.42 o 
  -1  -5   2      291.30      281.40      4.00 o 
   0  -5   2      450.44      449.79      6.70 o 
   1  -5   2       23.34       37.91      1.94 o 
   2  -5   2     1352.26     1275.46     19.17 o 
   3  -5   2     1375.39     1337.47     26.62 o 
   4  -5   2        4.71        7.11      2.69 o 
   5  -5   2       91.90      108.20      8.50 o 
   6  -5   2       52.91       55.36      4.38 o 
   7  -5   2        1.38        3.91      2.17 o 
  -8  -4   2       44.29       39.10      6.50 o 
  -7  -4   2        1.04        5.19      3.07 o 
  -6  -4   2        8.09        6.72      1.45 o 
  -5  -4   2      618.56      604.54      8.09 o 
  -4  -4   2      425.49      430.36      9.93 o 
  -3  -4   2      280.80      276.81      4.17 o 
  -2  -4   2        7.18        6.86      0.82 o 
  -1  -4   2        0.61        0.65      0.39 o 
   0  -4   2     1395.11     1420.02     14.45 o 
   1  -4   2     1307.76     1261.28     12.78 o 
   2  -4   2      363.19      395.25      5.76 o 
   3  -4   2      232.74      238.57      7.56 o 
   4  -4   2       40.78       40.71      4.16 o 
   5  -4   2       47.90       48.00      3.62 o 
   6  -4   2       68.48       63.77      5.06 o 
   7  -4   2       15.40        9.17      2.55 o 
  -8  -3   2       33.05       39.36      6.27 o 
  -7  -3   2      136.58      156.92      9.82 o 
  -6  -3   2       49.51       53.21      2.90 o 
  -5  -3   2       65.08       66.39      2.22 o 
  -4  -3   2     1771.14     1814.86     18.74 o 
  -3  -3   2        1.07        3.29      0.61 o 
  -2  -3   2        1.91        0.09      0.39 o 
  -1  -3   2     3387.37     3407.29     35.21 o 
   0  -3   2     1910.64     1889.39     20.58 o 
   1  -3   2      291.32      312.94      4.30 o 
   2  -3   2      231.42      230.32      3.53 o 
   3  -3   2       47.18       42.22      3.09 o 
   4  -3   2      210.04      199.07     18.00 o 
   5  -3   2       68.70       67.59      7.18 o 
   6  -3   2       92.00      102.38      5.22 o 
   7  -3   2       45.31       47.90      4.37 o 
   8  -3   2        0.17       -1.19      2.11 o 
  -7  -2   2       17.03       18.14      3.08 o 
  -6  -2   2       13.45       11.30      2.27 o 
  -5  -2   2       17.15       18.49      1.36 o 
  -4  -2   2       61.04       65.70      1.91 o 
  -3  -2   2     2240.33     2368.87     23.21 o 
  -2  -2   2     1461.67     1635.14     17.69 o 
  -1  -2   2     3346.25     3674.81     37.58 o 
   0  -2   2        8.66       15.30      0.84 o 
   1  -2   2      434.74      462.47     10.68 o 
   2  -2   2     1198.06     1311.96     18.84 o 
   3  -2   2      665.52      639.75     19.56 o 
   4  -2   2      172.28      176.15      5.29 o 
   5  -2   2       93.50       94.32      4.35 o 
   6  -2   2        0.12       -0.81      1.24 o 
   7  -2   2       32.25       37.32      3.92 o 
   8  -2   2       99.61      120.33      6.70 o 
  -8  -1   2        9.39        9.35      4.25 o 
  -7  -1   2       39.61       50.31      6.78 o 
  -6  -1   2      169.90      177.55      5.50 o 
  -5  -1   2       70.36       78.15      2.33 o 
  -4  -1   2       36.09       49.10      1.72 o 
  -3  -1   2      416.89      412.54      4.79 o 
  -2  -1   2     1236.21     1250.25     12.51 o 
  -1  -1   2     1927.91     1822.53     24.64 o 
   0  -1   2     3468.22     3697.43     58.67 o 
   1  -1   2    10206.40    10106.03    102.66 o 
   2  -1   2     1066.08     1025.47     11.27 o 
   3  -1   2        4.42        4.22      0.58 o 
   4  -1   2      136.57      139.64      3.56 o 
   5  -1   2       93.22       93.81      4.08 o 
   6  -1   2       41.32       42.82      3.57 o 
   7  -1   2       93.70       99.21      6.07 o 
   8  -1   2       38.57       39.31      6.88 o 
  -8   0   2        3.39        5.05      3.95 o 
  -7   0   2        2.70        6.06      2.46 o 
  -6   0   2      327.55      334.49      6.31 o 
  -5   0   2      141.75      143.47      3.92 o 
  -4   0   2       47.58       51.05      1.63 o 
  -3   0   2       40.70       46.59      1.34 o 
  -2   0   2     2152.48     2152.59     20.65 o 
  -1   0   2      376.68      388.37      6.14 o 
   0   0   2     6052.04     5758.74     64.65 o 
   1   0   2       24.78       28.10      0.69 o 
   2   0   2     1951.05     2070.62     28.13 o 
   3   0   2     1767.03     1948.45     21.34 o 
   4   0   2      165.19      168.64      2.94 o 
   5   0   2     1072.57     1041.98     15.15 o 
   6   0   2       15.19       15.35      2.26 o 
   7   0   2        2.60        0.58      1.60 o 
   8   0   2        0.59       -0.27      2.01 o 
  -8   1   2       44.52       39.77      7.32 o 
  -7   1   2        0.19       -0.91      2.07 o 
  -6   1   2       26.41       24.45      2.67 o 
  -5   1   2      446.75      456.67      8.04 o 
  -4   1   2      409.71      423.76      6.19 o 
  -3   1   2      426.16      372.51      4.67 o 
  -2   1   2     3223.39     3398.42     39.32 o 
  -1   1   2      300.49      329.94      6.50 o 
   0   1   2       25.05       27.07      1.03 o 
   1   1   2      780.74      762.83     10.41 o 
   2   1   2      459.99      428.13      5.55 o 
   3   1   2      555.20      547.31      6.52 o 
   4   1   2     1484.87     1524.54     15.99 o 
   5   1   2      380.86      388.97      6.43 o 
   6   1   2       11.48       10.53      1.97 o 
   7   1   2       28.24       24.48      3.10 o 
   8   1   2      101.78       88.47      5.75 o 
  -8   2   2       39.15       38.53      5.08 o 
  -7   2   2        4.71        1.41      3.05 o 
  -6   2   2      120.16      132.63      6.41 o 
  -5   2   2       33.71       36.87      2.80 o 
  -4   2   2     1017.93     1051.65     17.15 o 
  -3   2   2      127.63      133.51      2.48 o 
  -2   2   2        0.63        1.46      0.50 o 
  -1   2   2       58.66       61.28      1.55 o 
   0   2   2     2817.18     2823.09     29.32 o 
   1   2   2     1665.67     1658.01     22.55 o 
   2   2   2     1095.43     1061.40     12.12 o 
   3   2   2      157.73      138.06      2.29 o 
   4   2   2      159.94      151.82      2.70 o 
   5   2   2        5.59        3.76      1.09 o 
   6   2   2       60.48       65.19      3.98 o 
   7   2   2       25.23       30.82      2.82 o 
   8   2   2      253.21      244.02     24.69 o 
  -8   3   2        2.70        3.57      4.43 o 
  -7   3   2       39.81       34.17      6.34 o 
  -6   3   2      132.68      133.65      6.68 o 
  -5   3   2      343.79      383.94      9.77 o 
  -4   3   2      995.14      987.99     20.49 o 
  -3   3   2      166.98      144.28      2.65 o 
  -2   3   2       78.78      106.77      1.89 o 
  -1   3   2     1514.72     1426.87     15.61 o 
   0   3   2     2072.36     2054.98     21.80 o 
   1   3   2      854.24      818.67     12.27 o 
   2   3   2     1690.95     1661.95     22.42 o 
   3   3   2      460.35      480.44      5.88 o 
   4   3   2       20.68       19.45      1.39 o 
   5   3   2      305.33      296.76      5.45 o 
   6   3   2      279.46      281.99      7.62 o 
   7   3   2       88.04       93.01      4.87 o 
   8   3   2       37.50       24.98      6.13 o 
  -7   4   2       57.12       66.73      8.80 o 
  -6   4   2      293.69      276.80     14.98 o 
  -5   4   2      406.82      426.86      9.90 o 
  -4   4   2        0.22        2.12      1.39 o 
  -3   4   2        0.58        2.03      1.16 o 
  -2   4   2      174.51      150.32      2.68 o 
  -1   4   2       44.06       33.93      1.45 o 
   0   4   2      616.19      597.55      8.91 o 
   1   4   2      209.92      219.65      3.68 o 
   2   4   2       92.90       95.23      1.97 o 
   3   4   2      158.77      150.27      2.67 o 
   4   4   2      166.57      156.31      4.04 o 
   5   4   2       72.36       69.92      4.76 o 
   6   4   2       26.84       29.09      2.10 o 
   7   4   2       15.36       15.96      2.47 o 
   8   4   2        2.28        2.60      1.96 o 
  -7   5   2      129.83      130.16     11.94 o 
  -6   5   2        5.63        3.45      3.20 o 
  -5   5   2        5.94        5.32      1.99 o 
  -4   5   2      110.75      107.90      5.40 o 
  -3   5   2       79.00       79.86      4.20 o 
  -2   5   2     1213.59     1239.07     16.13 o 
  -1   5   2     1658.36     1644.26     20.67 o 
   0   5   2      285.15      303.97      4.69 o 
   1   5   2       61.04       69.05      2.78 o 
   2   5   2     1310.90     1299.17     15.31 o 
   3   5   2      441.54      461.08      7.05 o 
   4   5   2      188.48      190.51      4.64 o 
   5   5   2        7.72        8.57      1.30 o 
   6   5   2        6.07        3.01      1.12 o 
   7   5   2       63.66       68.60      4.56 o 
   8   5   2       65.03       62.57      5.85 o 
  -7   6   2       16.65       13.69      5.46 o 
  -6   6   2        1.09        0.00      3.00 o 
  -5   6   2        1.62        1.98      1.77 o 
  -4   6   2      141.02      135.50      6.34 o 
  -3   6   2      564.19      539.13     13.48 o 
  -2   6   2      371.67      382.35      7.80 o 
  -1   6   2       28.97       38.41      2.72 o 
   0   6   2       52.54       41.21      1.71 o 
   1   6   2        8.00        1.79      0.67 o 
   2   6   2      321.27      288.40      5.60 o 
   3   6   2      943.32      961.71     14.04 o 
   4   6   2        4.41        4.54      1.02 o 
   5   6   2       11.23       11.73      1.55 o 
   6   6   2        6.65        7.31      1.45 o 
   7   6   2       85.40       89.95      6.46 o 
   8   6   2       35.71       26.04      4.28 o 
  -6   7   2       49.10       61.25      8.87 o 
  -5   7   2       70.04       68.78      5.55 o 
  -4   7   2      292.78      280.66      9.88 o 
  -3   7   2        0.77        1.60      1.49 o 
  -2   7   2       33.41       35.59      3.44 o 
  -1   7   2       17.67       12.84      1.39 o 
   0   7   2      385.34      366.58      5.89 o 
   1   7   2     1200.28     1198.49     14.72 o 
   2   7   2      382.04      389.78      6.50 o 
   3   7   2        1.25        1.00      0.83 o 
   4   7   2        0.64        0.34      0.89 o 
   5   7   2       37.43       42.19      3.26 o 
   6   7   2       87.02       91.19      4.26 o 
   7   7   2       21.76       26.73      3.89 o 
  -6   8   2       30.04       36.44      7.62 o 
  -5   8   2        4.38        1.26      2.53 o 
  -4   8   2       25.32       20.00      3.41 o 
  -3   8   2      389.04      396.70     12.00 o 
  -2   8   2       74.55       73.37      4.89 o 
  -1   8   2      319.28      282.90      7.70 o 
   0   8   2      416.60      367.37      7.70 o 
   1   8   2        1.85        1.59      1.02 o 
   2   8   2       44.94       38.89      2.20 o 
   3   8   2        4.30        3.32      1.09 o 
   4   8   2       53.34       52.84      3.18 o 
   5   8   2       15.75       15.91      2.07 o 
   6   8   2      103.87      108.66      6.82 o 
   7   8   2        0.05       -1.60      1.60 o 
  -5   9   2        0.24        2.14      3.55 o 
  -4   9   2        0.84        0.60      2.10 o 
  -3   9   2      438.81      430.59     13.16 o 
  -2   9   2      288.07      289.86     17.40 o 
  -1   9   2       64.47       46.10      4.16 o 
   0   9   2      185.35      166.31      4.64 o 
   1   9   2       49.81       45.12      2.38 o 
   2   9   2        3.10        4.23      1.16 o 
   3   9   2      220.01      220.58      9.20 o 
   4   9   2      456.26      474.05     14.76 o 
   5   9   2       13.35       13.13      2.39 o 
   6   9   2        0.18       -1.32      1.78 o 
   7   9   2       32.89       25.33      3.60 o 
  -4  10   2      209.22      214.32      9.70 o 
  -3  10   2       86.73       81.68      6.67 o 
  -2  10   2       18.24       13.28      5.68 o 
  -1  10   2        1.64       -0.23      1.78 o 
   0  10   2        0.20        0.33      1.34 o 
   1  10   2      310.87      297.48      9.16 o 
   2  10   2      999.96     1010.17     15.84 o 
   3  10   2      116.86      109.75      4.47 o 
   4  10   2       16.65       15.53      3.00 o 
   5  10   2        3.61        3.35      1.95 o 
   6  10   2       17.24       17.94      3.02 o 
  -3  11   2        5.76        2.70      2.47 o 
  -2  11   2       22.55       24.50      3.89 o 
  -1  11   2       18.23       19.82      3.37 o 
   0  11   2      226.39      220.41     28.28 o 
   1  11   2       41.68       39.10      3.56 o 
   2  11   2       69.02       69.63      4.51 o 
   3  11   2        1.18        2.58      1.83 o 
   4  11   2        5.84        6.68      2.06 o 
   5  11   2        1.88        3.98      2.04 o 
  -2  12   2      190.78      216.64     14.28 o 
  -1  12   2      174.84      164.81     12.01 o 
   0  12   2        7.03        6.09      3.80 o 
   1  12   2        3.68        1.18      2.21 o 
   2  12   2        1.12       -0.73      2.27 o 
   3  12   2       56.21       58.17      5.79 o 
   4  12   2       15.23       18.14      3.03 o 
   0  13   2        8.73        2.34      3.75 o 
   1  13   2        5.59        4.96      3.95 o 
   2  13   2       34.84       42.47     13.30 o 
  -2 -13   3       19.18       20.00      4.06 o 
  -1 -13   3      189.34      172.11     13.01 o 
  -4 -12   3       11.61        2.44      2.85 o 
  -3 -12   3       51.42       57.54      5.82 o 
  -2 -12   3       94.09       98.10      6.94 o 
  -1 -12   3       28.75       26.24      4.09 o 
   0 -12   3        0.37       -0.96      2.75 o 
   1 -12   3        7.00        7.32      4.23 o 
   2 -12   3       32.90       27.33      6.61 o 
  -5 -11   3       24.58       24.14      3.38 o 
  -4 -11   3      235.02      243.06      9.66 o 
  -3 -11   3      189.91      231.25      9.70 o 
  -2 -11   3        0.94        0.40      1.76 o 
  -1 -11   3       15.03       15.99      2.54 o 
   0 -11   3        0.14        1.57      2.45 o 
   1 -11   3       42.58       39.92      6.78 o 
   2 -11   3      142.28      137.69     11.87 o 
   3 -11   3       40.22       35.03      7.11 o 
  -6 -10   3      123.03      135.70      6.69 o 
  -5 -10   3        2.84        2.33      1.84 o 
  -4 -10   3        2.89        0.69      1.55 o 
  -3 -10   3        1.02        0.36      1.19 o 
  -2 -10   3       15.04       10.13      1.77 o 
  -1 -10   3       21.41       20.60      2.21 o 
   0 -10   3      445.60      442.38     10.60 o 
   1 -10   3      136.45      183.09     11.85 o 
   2 -10   3        1.12        0.98      2.80 o 
   3 -10   3       26.77       25.94      5.93 o 
   4 -10   3        4.67       -0.82      3.11 o 
  -7  -9   3       20.21       23.81      6.12 o 
  -6  -9   3       13.64       12.23      2.58 o 
  -5  -9   3        0.23        2.08      1.72 o 
  -4  -9   3        0.18       -0.03      1.24 o 
  -3  -9   3       90.01       89.92      3.45 o 
  -2  -9   3      561.04      550.86      8.88 o 
  -1  -9   3        7.93        7.44      1.52 o 
   0  -9   3       36.96       38.35      3.14 o 
   1  -9   3      250.01      246.43     13.34 o 
   2  -9   3      119.35      111.08      9.53 o 
   3  -9   3       52.38       59.83      5.40 o 
   4  -9   3       41.61       30.78      7.29 o 
   5  -9   3       51.55       63.82     14.44 o 
  -7  -8   3       11.74       15.11      3.43 o 
  -6  -8   3       10.38        9.86      2.37 o 
  -5  -8   3       11.73       10.18      1.83 o 
  -4  -8   3       36.72       44.93      3.01 o 
  -3  -8   3      837.85      815.66     12.03 o 
  -2  -8   3      516.77      491.47      7.94 o 
  -1  -8   3       11.99       10.41      1.27 o 
   0  -8   3      696.09      671.33     10.98 o 
   1  -8   3      135.82      146.90      6.66 o 
   2  -8   3      814.83      836.06     19.29 o 
   3  -8   3      477.15      463.69     13.42 o 
   4  -8   3       13.99       14.35      3.08 o 
   5  -8   3       94.34       92.28      6.79 o 
  -7  -7   3        0.15        1.94      2.28 o 
  -6  -7   3      103.55      115.73      6.39 o 
  -5  -7   3      135.25      119.02      4.30 o 
  -4  -7   3       17.12       19.76      1.76 o 
  -3  -7   3        4.69        6.27      1.15 o 
  -2  -7   3      169.32      167.72      3.88 o 
  -1  -7   3      226.99      221.03      4.42 o 
   0  -7   3        2.23        2.25      0.76 o 
   1  -7   3      602.90      613.60     14.50 o 
   2  -7   3     1016.11      965.60     20.85 o 
   3  -7   3       38.46       33.79      5.18 o 
   4  -7   3      222.74      216.90     13.25 o 
   5  -7   3       19.04       14.29      3.11 o 
   6  -7   3       81.54       79.61      6.84 o 
  -8  -6   3       17.00        6.82      3.87 o 
  -7  -6   3        0.56        1.28      1.96 o 
  -6  -6   3       97.99      100.50      4.31 o 
  -5  -6   3      173.89      162.59      4.87 o 
  -4  -6   3       44.38       36.02      2.15 o 
  -3  -6   3       36.33       37.55      2.03 o 
  -2  -6   3        8.55        8.90      1.13 o 
  -1  -6   3      509.35      506.94      8.34 o 
   0  -6   3     1246.16     1201.68     12.91 o 
   1  -6   3        0.81        0.80      0.79 o 
   2  -6   3        7.38        6.47      1.68 o 
   3  -6   3       76.07       72.93     10.42 o 
   4  -6   3       21.37       19.58      3.01 o 
   5  -6   3       28.41       30.65      3.98 o 
   6  -6   3      400.65      405.87     11.41 o 
  -8  -5   3        9.39       11.50      4.46 o 
  -7  -5   3       28.78       39.57      7.44 o 
  -6  -5   3        3.25        4.14      1.44 o 
  -5  -5   3        2.61        2.11      0.99 o 
  -4  -5   3        1.30        3.86      0.99 o 
  -3  -5   3     1027.19     1018.95     12.79 o 
  -2  -5   3      549.39      564.25      7.88 o 
  -1  -5   3      118.42       89.50      1.93 o 
   0  -5   3      403.65      350.21      4.70 o 
   1  -5   3       16.04       15.76      1.00 o 
   2  -5   3       62.79       73.16      4.53 o 
   3  -5   3      457.36      454.88     11.95 o 
   4  -5   3      620.88      573.22     22.34 o 
   5  -5   3      259.57      253.02     11.44 o 
   6  -5   3       46.23       37.10      3.77 o 
   7  -5   3        4.88        6.63      2.55 o 
  -8  -4   3      133.20      145.32     10.75 o 
  -7  -4   3      158.59      154.62     10.16 o 
  -6  -4   3       15.50       17.43      2.21 o 
  -5  -4   3       25.03       30.75      3.68 o 
  -4  -4   3      338.76      313.05      5.49 o 
  -3  -4   3     2415.29     2389.26     23.82 o 
  -2  -4   3     1934.16     2020.18     22.19 o 
  -1  -4   3      487.62      542.00      7.14 o 
   0  -4   3      118.65      164.52      3.43 o 
   1  -4   3     1362.03     1510.38     16.48 o 
   2  -4   3       12.33       11.25      0.83 o 
   3  -4   3      414.24      407.03     10.74 o 
   4  -4   3      115.59      108.38      5.29 o 
   5  -4   3       35.40       33.85      3.25 o 
   6  -4   3       10.69       12.08      2.36 o 
   7  -4   3        0.39        0.61      1.80 o 
  -8  -3   3        2.61        4.20      3.50 o 
  -7  -3   3       23.25       23.37      4.71 o 
  -6  -3   3       43.58       53.37      2.83 o 
  -5  -3   3        0.32       -0.63      0.63 o 
  -4  -3   3     1358.56     1363.15     14.69 o 
  -3  -3   3      939.82      943.25     10.40 o 
  -2  -3   3       17.82       14.08      1.01 o 
  -1  -3   3     3905.06     4186.00     43.10 o 
   0  -3   3      986.43     1140.08     11.57 o 
   1  -3   3     6971.39     6984.42     98.97 o 
   2  -3   3     2080.54     2163.56     21.04 o 
   3  -3   3      238.10      275.57     10.50 o 
   4  -3   3        4.84        3.99      1.56 o 
   5  -3   3      154.95      156.61      5.68 o 
   6  -3   3       69.03       72.74      4.63 o 
   7  -3   3       35.56       40.45      4.07 o 
   8  -3   3       16.22       25.90      6.82 o 
  -7  -2   3       79.23       80.76      7.57 o 
  -6  -2   3      346.83      342.45      9.26 o 
  -5  -2   3       21.67       20.33      1.52 o 
  -4  -2   3        0.67        1.33      0.61 o 
  -3  -2   3      986.92     1018.86     10.98 o 
  -2  -2   3      133.20      142.48      2.48 o 
  -1  -2   3      678.93      709.45      8.34 o 
   0  -2   3      249.66      201.83      2.71 o 
   1  -2   3     5381.77     5184.79     59.31 o 
   2  -2   3     6633.83     6860.14     78.87 o 
   3  -2   3       86.30       94.06      1.85 o 
   4  -2   3       90.83       81.32     12.34 o 
   5  -2   3       87.42       88.33      6.16 o 
   6  -2   3      188.83      193.10      6.79 o 
   7  -2   3        0.44        0.24      1.75 o 
   8  -2   3       36.73       36.99      4.20 o 
  -7  -1   3       83.32      102.94      6.15 o 
  -6  -1   3       20.47       21.52      2.38 o 
  -5  -1   3       56.32       55.29      2.16 o 
  -4  -1   3      691.30      739.84      8.73 o 
  -3  -1   3      291.06      329.16      4.46 o 
  -2  -1   3     3527.79     3604.74     37.33 o 
  -1  -1   3     3394.27     3423.67     48.39 o 
   0  -1   3       26.62       18.93      0.86 o 
   1  -1   3      713.23      704.66      9.19 o 
   2  -1   3      736.20      795.55      8.58 o 
   3  -1   3       80.34       82.27      2.04 o 
   4  -1   3        1.30        2.08      0.81 o 
   5  -1   3       96.58       75.87      4.02 o 
   6  -1   3      149.14      118.66      5.23 o 
   7  -1   3        9.42        3.46      2.18 o 
   8  -1   3        9.26        3.67      2.20 o 
  -8   0   3       21.76       15.66      5.30 o 
  -7   0   3        0.20       -0.35      1.88 o 
  -6   0   3       18.19       23.51      2.48 o 
  -5   0   3      136.32      149.05      3.59 o 
  -4   0   3      888.68      872.75      9.80 o 
  -3   0   3     1472.78     1415.00     13.41 o 
  -2   0   3     1644.62     1636.21     17.76 o 
  -1   0   3     1090.64     1136.19     13.93 o 
   0   0   3     1340.06     1282.56     13.76 o 
   1   0   3      432.33      495.23      6.02 o 
   2   0   3      118.15      100.98      1.97 o 
   3   0   3      680.76      659.36      7.57 o 
   4   0   3        0.27        1.16      0.56 o 
   5   0   3        0.78        1.53      1.27 o 
   6   0   3       75.85       83.11      4.62 o 
   7   0   3      162.43      183.22      6.93 o 
   8   0   3       10.86       11.42      2.88 o 
  -8   1   3        2.54        2.84      2.75 o 
  -7   1   3        0.65        0.22      2.15 o 
  -6   1   3        0.80        2.74      1.86 o 
  -5   1   3      379.67      376.74      7.44 o 
  -4   1   3      514.14      530.96      6.62 o 
  -3   1   3       18.72       26.46      1.10 o 
  -2   1   3       11.39       13.67      1.17 o 
  -1   1   3     1345.45     1434.43     17.35 o 
   0   1   3      670.51      655.57      7.64 o 
   1   1   3      277.21      275.35      3.63 o 
   2   1   3      106.27      104.43      2.09 o 
   3   1   3       78.53       73.53      1.81 o 
   4   1   3       57.80       46.35      1.66 o 
   5   1   3       16.92       17.69      1.79 o 
   6   1   3      153.64      166.42      5.44 o 
   7   1   3      133.93      139.25      7.19 o 
   8   1   3        5.39        7.54      2.66 o 
  -8   2   3        0.78        1.34      3.05 o 
  -7   2   3      182.47      146.98     10.91 o 
  -6   2   3       20.65       17.48      4.27 o 
  -5   2   3       23.25       29.30      3.17 o 
  -4   2   3      523.25      532.35      8.42 o 
  -3   2   3      835.05      833.21      9.05 o 
  -2   2   3       60.16       75.18      2.03 o 
  -1   2   3     2455.70     2483.76     25.86 o 
   0   2   3     1790.05     1808.04     19.39 o 
   1   2   3      400.83      362.34      6.31 o 
   2   2   3        2.30        5.02      0.70 o 
   3   2   3      637.46      665.81      7.92 o 
   4   2   3      506.98      478.21      7.95 o 
   5   2   3      317.08      323.69      5.25 o 
   6   2   3      356.61      362.22      8.98 o 
   7   2   3        8.20        5.24      2.10 o 
   8   2   3        6.28        5.12      2.85 o 
  -7   3   3       36.76       40.19      6.82 o 
  -6   3   3      171.95      170.81     11.16 o 
  -5   3   3      136.45      133.49     13.19 o 
  -4   3   3       24.63       24.95      2.73 o 
  -3   3   3     3415.22     3629.58     37.95 o 
  -2   3   3      497.95      449.50      5.43 o 
  -1   3   3     2120.35     2457.00     33.58 o 
   0   3   3      463.51      578.58      7.30 o 
   1   3   3     1571.00     1636.31     23.28 o 
   2   3   3       48.83       48.26      1.67 o 
   3   3   3      755.50      751.43     15.04 o 
   4   3   3      668.41      653.71      9.02 o 
   5   3   3       41.85       37.87      2.30 o 
   6   3   3       10.94        8.37      2.43 o 
   7   3   3        0.55        0.49      1.51 o 
   8   3   3        6.76        3.06      5.61 o 
  -7   4   3       55.44       62.36      8.71 o 
  -6   4   3       34.40       38.74      6.68 o 
  -5   4   3       74.18       71.60      7.30 o 
  -4   4   3      245.22      235.65     16.46 o 
  -3   4   3      862.60      894.30     14.47 o 
  -2   4   3      375.87      362.61      4.75 o 
  -1   4   3      680.60      864.48     13.63 o 
   0   4   3        0.62       -0.26      0.58 o 
   1   4   3     4749.98     4995.50     51.78 o 
   2   4   3     5299.01     5321.92     55.35 o 
   3   4   3       42.13       32.19      1.69 o 
   4   4   3       42.05       38.76      2.00 o 
   5   4   3      106.42      101.71      4.09 o 
   6   4   3        1.08        1.23      2.30 o 
   7   4   3       42.21       40.87      3.70 o 
   8   4   3       28.72       27.76      3.49 o 
  -7   5   3       51.27       64.00      9.12 o 
  -6   5   3        8.46       13.84      4.62 o 
  -5   5   3        5.85        4.77      2.84 o 
  -4   5   3       50.25       48.58      3.96 o 
  -3   5   3       58.57       61.97      3.92 o 
  -2   5   3       32.10       41.44      1.59 o 
  -1   5   3        7.87       17.79      1.61 o 
   0   5   3      424.17      393.53      5.80 o 
   1   5   3     1425.20     1519.95     17.45 o 
   2   5   3       33.84       31.42      1.66 o 
   3   5   3      597.44      612.22     12.30 o 
   4   5   3        0.15        0.34      0.79 o 
   5   5   3       33.17       34.45      2.23 o 
   6   5   3      108.74      115.36      3.75 o 
   7   5   3      206.49      211.34     14.39 o 
   8   5   3       30.10       25.63      3.38 o 
  -6   6   3       47.89       49.99      8.30 o 
  -5   6   3       54.58       47.22      6.89 o 
  -4   6   3        0.96       -0.33      1.38 o 
  -3   6   3       28.27       22.56      2.86 o 
  -2   6   3      937.39      924.06     13.05 o 
  -1   6   3     2033.70     2018.00     29.69 o 
   0   6   3      286.07      275.21      4.74 o 
   1   6   3       31.41       35.95      2.27 o 
   2   6   3       94.62       87.71      2.83 o 
   3   6   3       74.40       67.44      2.94 o 
   4   6   3      239.06      238.64      5.10 o 
   5   6   3     1160.36     1159.70     15.94 o 
   6   6   3        4.46        7.02      1.43 o 
   7   6   3        0.98       -1.14      1.61 o 
   8   6   3       25.92       23.57      4.17 o 
  -6   7   3       18.07        6.52      4.21 o 
  -5   7   3        1.04        0.87      2.61 o 
  -4   7   3      164.88      167.71      7.38 o 
  -3   7   3      175.01      162.44      6.79 o 
  -2   7   3      244.26      230.96      7.94 o 
  -1   7   3       99.15       98.21      3.69 o 
   0   7   3      168.39      166.34      3.68 o 
   1   7   3       96.89       95.52      3.57 o 
   2   7   3       27.42       27.98      1.85 o 
   3   7   3      593.33      569.76      8.86 o 
   4   7   3       89.38       90.58      3.30 o 
   5   7   3        3.40        3.45      1.25 o 
   6   7   3        3.35        2.24      1.39 o 
   7   7   3       40.76       36.17      3.70 o 
  -5   8   3       90.35       97.90     10.25 o 
  -4   8   3      187.49      181.25      8.02 o 
  -3   8   3      211.62      215.18      8.41 o 
  -2   8   3      100.44       96.84      5.40 o 
  -1   8   3        0.43       -0.25      0.79 o 
   0   8   3        3.07        3.64      0.92 o 
   1   8   3      310.42      293.94      5.59 o 
   2   8   3      137.00      136.77      4.87 o 
   3   8   3       18.79       18.41      2.30 o 
   4   8   3      157.01      152.92      4.30 o 
   5   8   3        3.78        4.78      1.51 o 
   6   8   3       64.31       61.76      4.57 o 
   7   8   3        9.01        8.68      2.51 o 
  -5   9   3       86.87       73.03      9.57 o 
  -4   9   3       17.03       15.58      4.30 o 
  -3   9   3        2.32        0.58      1.75 o 
  -2   9   3       42.24       41.16      4.24 o 
  -1   9   3       33.50       37.83      6.18 o 
   0   9   3       29.39       29.11      2.30 o 
   1   9   3      114.02      107.00      5.23 o 
   2   9   3      135.55      141.76      5.51 o 
   3   9   3       34.94       34.07      2.70 o 
   4   9   3        1.69        2.91      1.51 o 
   5   9   3       36.17       35.15      3.60 o 
   6   9   3       95.64       99.07      6.96 o 
   7   9   3        6.88        4.96      2.59 o 
  -4  10   3        7.01        0.91      3.21 o 
  -3  10   3       30.06       43.17      4.75 o 
  -2  10   3      299.03      306.51     10.95 o 
  -1  10   3      287.62      251.51      9.47 o 
   0  10   3       69.83       80.39      4.33 o 
   1  10   3       36.31       44.61      3.01 o 
   2  10   3      165.20      166.41      6.70 o 
   3  10   3      155.65      148.22      8.98 o 
   4  10   3       78.02       84.01      5.00 o 
   5  10   3       10.20        8.86      2.35 o 
   6  10   3        1.50        3.71      2.18 o 
  -3  11   3      153.99      171.72     11.20 o 
  -2  11   3      236.51      226.57      9.79 o 
  -1  11   3       56.52       51.53      5.03 o 
   0  11   3        0.16       -1.13      1.53 o 
   1  11   3      118.91       97.52      5.07 o 
   2  11   3      118.49      121.18      7.13 o 
   3  11   3      123.62      121.67      5.75 o 
   4  11   3        1.26        0.12      1.77 o 
   5  11   3        1.34        1.03      2.01 o 
  -2  12   3        0.99        3.14      3.20 o 
  -1  12   3       12.12       15.07      4.93 o 
   0  12   3       51.00       52.75      7.87 o 
   1  12   3       95.51       95.68      7.84 o 
   2  12   3       15.61       19.24      3.73 o 
   3  12   3      140.94      134.84      8.24 o 
   4  12   3        0.21        0.05      1.94 o 
   1  13   3      143.62      156.84      8.48 o 
   2  13   3       10.12        8.68      3.23 o 
  -4 -12   4      201.44      221.15     10.21 o 
  -3 -12   4       88.46       85.45      6.79 o 
  -2 -12   4       21.94       15.41      4.66 o 
  -1 -12   4        0.89       -0.55      1.90 o 
   0 -12   4      185.08      213.62     14.10 o 
   1 -12   4       84.79       82.28     10.09 o 
  -5 -11   4        2.20        2.11      2.11 o 
  -4 -11   4       12.12        9.50      2.84 o 
  -3 -11   4       78.87       77.16      6.15 o 
  -2 -11   4        1.07       -0.60      1.57 o 
  -1 -11   4       11.05       10.33      2.31 o 
   0 -11   4       34.47       28.87      4.31 o 
   1 -11   4       18.40       10.30      4.23 o 
   2 -11   4        6.73        4.23      3.57 o 
   3 -11   4        3.77        7.30      4.41 o 
  -6 -10   4       19.54       23.54      4.20 o 
  -5 -10   4        0.53        2.08      1.84 o 
  -4 -10   4        9.67        9.44      2.19 o 
  -3 -10   4       82.59       87.35      4.76 o 
  -2 -10   4       32.25       40.34      3.02 o 
  -1 -10   4        0.49       -0.86      1.15 o 
   0 -10   4       82.95       81.43      6.06 o 
   1 -10   4       42.06       45.75      7.14 o 
   2 -10   4       45.74       49.49      7.39 o 
   3 -10   4       38.60       34.90      6.82 o 
   4 -10   4       10.56       12.91      5.27 o 
  -6  -9   4        1.72        2.30      2.39 o 
  -5  -9   4       80.72       94.42      5.20 o 
  -4  -9   4      115.37      109.99      5.14 o 
  -3  -9   4       23.05       23.16      2.04 o 
  -2  -9   4       22.10       23.52      1.97 o 
  -1  -9   4      168.26      157.70      4.79 o 
   0  -9   4      106.39      110.13      4.78 o 
   1  -9   4      545.07      550.78     15.50 o 
   2  -9   4      235.88      245.31     13.62 o 
   3  -9   4       29.76       36.01      6.41 o 
   4  -9   4        5.43        7.53      4.18 o 
   5  -9   4        0.27        0.03      2.30 o 
  -7  -8   4       62.40       67.86      7.73 o 
  -6  -8   4       43.27       42.68      7.59 o 
  -5  -8   4       78.76       85.13      4.72 o 
  -4  -8   4       57.53       55.27      2.88 o 
  -3  -8   4        0.26        1.19      0.98 o 
  -2  -8   4      158.96      159.47      4.08 o 
  -1  -8   4      740.79      724.26     10.32 o 
   0  -8   4       59.48       63.20      2.98 o 
   1  -8   4      335.71      316.05     10.41 o 
   2  -8   4      149.99      148.73      9.82 o 
   3  -8   4        4.20        6.95      2.27 o 
   4  -8   4       12.57       15.35      3.16 o 
   5  -8   4        0.65       -0.67      2.11 o 
  -7  -7   4       63.65       66.79      5.92 o 
  -6  -7   4        3.35        0.15      1.70 o 
  -5  -7   4      123.16      127.86      4.96 o 
  -4  -7   4       15.66       15.10      1.66 o 
  -3  -7   4       52.56       49.22      2.65 o 
  -2  -7   4      203.16      198.29      6.31 o 
  -1  -7   4     1445.32     1403.40     17.84 o 
   0  -7   4        0.90        1.29      0.87 o 
   1  -7   4      500.07      499.07     10.26 o 
   2  -7   4       27.91       28.04      8.14 o 
   3  -7   4      146.21      139.17      6.40 o 
   4  -7   4       72.39       76.24      5.63 o 
   5  -7   4       48.18       43.13      5.27 o 
   6  -7   4        0.34        1.11      2.07 o 
  -7  -6   4        6.03        4.34      2.18 o 
  -6  -6   4       25.39       21.32      2.71 o 
  -5  -6   4       13.18       17.08      1.78 o 
  -4  -6   4      581.72      587.19      9.01 o 
  -3  -6   4     1055.10     1014.42     13.18 o 
  -2  -6   4      155.96      126.74      3.27 o 
  -1  -6   4        0.23        0.85      0.68 o 
   0  -6   4      168.01      178.41      3.65 o 
   1  -6   4       64.26       61.88      2.13 o 
   2  -6   4      295.68      309.00      7.55 o 
   3  -6   4     1101.46     1030.17     57.67 o 
   4  -6   4      276.19      240.01     13.48 o 
   5  -6   4        7.73        5.79      2.90 o 
   6  -6   4        1.48        2.97      1.98 o 
  -8  -5   4        0.10        2.78      3.45 o 
  -7  -5   4        0.57        0.62      2.78 o 
  -6  -5   4        2.14        3.06      1.63 o 
  -5  -5   4      302.65      299.56      5.91 o 
  -4  -5   4      511.72      514.48      8.03 o 
  -3  -5   4      271.56      264.95      4.96 o 
  -2  -5   4      355.87      415.13      6.41 o 
  -1  -5   4      541.63      537.40      7.51 o 
   0  -5   4      854.52      982.49     10.74 o 
   1  -5   4      957.28      945.31     11.25 o 
   2  -5   4      299.31      263.39      6.51 o 
   3  -5   4       75.75       74.43      4.43 o 
   4  -5   4       95.79       86.86      7.51 o 
   5  -5   4       16.81       14.11      2.91 o 
   6  -5   4        0.60        2.05      1.67 o 
   7  -5   4       75.94       84.32      5.89 o 
  -8  -4   4       14.09       16.58      4.78 o 
  -7  -4   4      172.76      194.48     11.62 o 
  -6  -4   4      136.48      142.03      5.01 o 
  -5  -4   4      160.20      159.77      4.50 o 
  -4  -4   4       73.98       79.76      2.63 o 
  -3  -4   4       59.38       52.40      2.09 o 
  -2  -4   4      226.38      195.47      3.74 o 
  -1  -4   4     1487.44     1480.68     16.77 o 
   0  -4   4     2275.99     2350.49     23.01 o 
   1  -4   4      887.45      880.92      9.58 o 
   2  -4   4      227.28      286.36      3.95 o 
   3  -4   4       22.04       17.93      3.89 o 
   4  -4   4       84.34      101.68      5.32 o 
   5  -4   4      374.23      381.96     14.29 o 
   6  -4   4       41.35       40.13      3.78 o 
   7  -4   4        3.71        1.09      2.02 o 
  -8  -3   4       13.56       10.91      4.28 o 
  -7  -3   4      146.92      135.69      9.35 o 
  -6  -3   4       90.17       92.33      3.68 o 
  -5  -3   4       56.08       56.38      2.79 o 
  -4  -3   4        9.78       10.82      1.03 o 
  -3  -3   4        9.38        9.49      0.83 o 
  -2  -3   4      746.85      717.77      9.08 o 
  -1  -3   4       10.65        9.63      1.65 o 
   0  -3   4      425.59      450.22      6.90 o 
   1  -3   4        2.35        1.01      0.50 o 
   2  -3   4      196.77      214.45      3.20 o 
   3  -3   4      303.93      285.44      8.30 o 
   4  -3   4      690.12      686.59     13.39 o 
   5  -3   4       49.11       54.46      3.83 o 
   6  -3   4        6.08        3.23      1.95 o 
   7  -3   4        0.10        1.20      1.81 o 
  -7  -2   4       30.45       31.51      3.90 o 
  -6  -2   4        2.01        3.28      1.76 o 
  -5  -2   4       24.22       25.32      2.39 o 
  -4  -2   4      205.72      214.26      3.74 o 
  -3  -2   4      851.27      848.40      9.54 o 
  -2  -2   4      632.65      596.21      7.67 o 
  -1  -2   4     1340.22     1303.76     14.63 o 
   0  -2   4      131.64      149.00      2.37 o 
   1  -2   4       85.45       64.67      2.17 o 
   2  -2   4     9176.54     9140.77     93.17 o 
   3  -2   4     1633.08     1646.88     31.16 o 
   4  -2   4       31.01       36.25      2.80 o 
   5  -2   4       75.68       73.04      5.28 o 
   6  -2   4        2.90        3.13      1.63 o 
   7  -2   4       42.81       39.64      4.00 o 
   8  -2   4      143.87      167.69      7.79 o 
  -7  -1   4       21.21       35.29      5.80 o 
  -6  -1   4       27.33       28.77      2.75 o 
  -5  -1   4       77.92       78.75      2.62 o 
  -4  -1   4        1.73        1.50      0.68 o 
  -3  -1   4      974.10     1042.83     11.25 o 
  -2  -1   4      131.02      132.65      2.64 o 
  -1  -1   4      512.02      520.10      6.53 o 
   0  -1   4     1523.79     1557.80     15.35 o 
   1  -1   4       29.46       41.18      2.13 o 
   2  -1   4       18.86       10.91      0.72 o 
   3  -1   4     1095.32     1122.32     10.97 o 
   4  -1   4       81.26       80.38      3.56 o 
   5  -1   4      443.46      436.37     15.67 o 
   6  -1   4      175.73      170.17      6.34 o 
   7  -1   4      272.58      268.89      8.81 o 
   8  -1   4       13.03        7.27      2.76 o 
  -8   0   4       38.24       38.76      7.07 o 
  -7   0   4       93.85      102.96      6.46 o 
  -6   0   4       90.08       95.91      5.35 o 
  -5   0   4      269.39      278.50      8.75 o 
  -4   0   4       30.33       27.93      1.29 o 
  -3   0   4       40.46       46.19      1.35 o 
  -2   0   4     2653.15     2629.55     27.90 o 
  -1   0   4     3050.23     2941.48     30.75 o 
   0   0   4        6.99        9.59      0.74 o 
   1   0   4       64.52       71.83      1.42 o 
   2   0   4       62.73       64.54      1.35 o 
   3   0   4      126.96      126.32      2.47 o 
   4   0   4      530.92      528.62      8.45 o 
   5   0   4      148.22      150.02      4.34 o 
   6   0   4        0.36        0.38      1.37 o 
   7   0   4      217.96      224.02      7.89 o 
   8   0   4        1.06       -1.27      2.08 o 
  -8   1   4       35.64       44.70      5.54 o 
  -7   1   4      129.67      121.61      7.01 o 
  -6   1   4        3.15        3.36      1.98 o 
  -5   1   4      104.52      107.78      4.12 o 
  -4   1   4      162.56      182.86      3.36 o 
  -3   1   4      172.98      174.21      2.71 o 
  -2   1   4      309.96      320.21      6.11 o 
  -1   1   4      848.49      784.49      9.48 o 
   0   1   4      869.89      859.31      9.97 o 
   1   1   4     4426.31     4575.46     39.86 o 
   2   1   4      126.71      123.33      2.18 o 
   3   1   4     1294.57     1260.88     14.33 o 
   4   1   4      126.84      110.57      3.06 o 
   5   1   4       36.82       34.19      2.59 o 
   6   1   4        0.80       -0.10      1.10 o 
   7   1   4        3.44        1.36      2.11 o 
   8   1   4       63.95       66.90      5.80 o 
  -8   2   4        1.19       -0.44      2.60 o 
  -7   2   4        1.94        0.53      2.21 o 
  -6   2   4       24.92       22.17      4.98 o 
  -5   2   4       35.11       30.40      5.02 o 
  -4   2   4      492.26      551.02      8.61 o 
  -3   2   4     1535.66     1488.64     16.72 o 
  -2   2   4     1234.17     1267.19     14.30 o 
  -1   2   4      133.90      156.52      2.90 o 
   0   2   4       12.14       26.10      1.03 o 
   1   2   4     2272.46     2310.50     21.52 o 
   2   2   4      366.22      349.42      4.93 o 
   3   2   4      912.89      902.26     10.30 o 
   4   2   4      673.13      641.33      8.16 o 
   5   2   4       91.46       89.10      2.71 o 
   6   2   4      106.27      106.27      4.06 o 
   7   2   4       14.78       12.40      2.90 o 
   8   2   4       73.51       73.30      7.62 o 
  -7   3   4       25.34       20.12      5.41 o 
  -6   3   4      203.12      200.75     12.19 o 
  -5   3   4      297.84      306.81     14.37 o 
  -4   3   4      914.14      897.13     40.02 o 
  -3   3   4      117.55      119.00      2.70 o 
  -2   3   4      396.04      463.50      5.76 o 
  -1   3   4      342.08      352.72      5.10 o 
   0   3   4        1.84        4.90      0.70 o 
   1   3   4      583.39      539.19      6.80 o 
   2   3   4     1583.64     1550.46     17.65 o 
   3   3   4      464.31      457.51      6.80 o 
   4   3   4       98.82       86.96      2.65 o 
   5   3   4       14.70       17.05      1.51 o 
   6   3   4       42.94       43.78      3.46 o 
   7   3   4        0.99        2.17      1.67 o 
   8   3   4        2.49        3.77      3.40 o 
  -7   4   4      124.40      158.53     12.25 o 
  -6   4   4      191.91      218.26     13.42 o 
  -5   4   4        0.20       -0.55      2.30 o 
  -4   4   4      212.65      209.49     11.09 o 
  -3   4   4        4.40        2.55      0.73 o 
  -2   4   4      274.96      272.90      4.07 o 
  -1   4   4      349.24      329.44      5.11 o 
   0   4   4     1439.31     1441.36     18.48 o 
   1   4   4      124.37      106.42      2.59 o 
   2   4   4        7.19        8.27      1.13 o 
   3   4   4      266.71      285.32      5.12 o 
   4   4   4      171.84      167.97      3.91 o 
   5   4   4       17.08       17.41      1.82 o 
   6   4   4       35.98       39.23      2.83 o 
   7   4   4       42.27       45.36      3.96 o 
   8   4   4        0.21        0.04      1.87 o 
  -7   5   4      177.24      213.49     14.80 o 
  -6   5   4       14.94       21.76      5.61 o 
  -5   5   4        6.88        5.28      3.30 o 
  -4   5   4        1.04        0.09      2.00 o 
  -3   5   4      108.53       95.44      9.99 o 
  -2   5   4     1625.30     1652.44     18.75 o 
  -1   5   4     1652.55     1639.90     21.02 o 
   0   5   4       82.73       94.54      2.85 o 
   1   5   4      335.90      402.04      6.19 o 
   2   5   4      675.53      644.83      8.96 o 
   3   5   4      385.70      404.70      6.69 o 
   4   5   4      241.79      241.03      5.77 o 
   5   5   4        3.61        3.83      1.09 o 
   6   5   4        5.20        7.41      1.43 o 
   7   5   4      111.46      119.25      5.75 o 
   8   5   4       27.78       30.67      3.88 o 
  -6   6   4       10.98       10.93      4.55 o 
  -5   6   4        0.32        3.55      3.27 o 
  -4   6   4       89.60       82.19      7.93 o 
  -3   6   4      541.87      493.56     19.75 o 
  -2   6   4        5.91        6.90      1.12 o 
  -1   6   4       96.81      111.64      3.45 o 
   0   6   4      183.17      179.84      4.46 o 
   1   6   4        0.99        2.27      0.92 o 
   2   6   4      542.07      545.91      8.20 o 
   3   6   4     1588.34     1624.74     22.82 o 
   4   6   4        3.40        2.18      0.97 o 
   5   6   4       22.36       19.92      2.89 o 
   6   6   4        2.15        2.89      1.25 o 
   7   6   4      171.41      161.83      6.61 o 
   8   6   4       58.21       60.54     11.76 o 
  -6   7   4       70.34       96.54     10.98 o 
  -5   7   4       91.96       94.63      9.71 o 
  -4   7   4       40.85       36.24      5.91 o 
  -3   7   4       38.88       32.78      3.54 o 
  -2   7   4      613.63      580.28     27.36 o 
  -1   7   4      221.99      212.89      4.93 o 
   0   7   4      491.71      481.32      8.45 o 
   1   7   4      204.69      197.23      4.78 o 
   2   7   4       52.17       45.91      2.41 o 
   3   7   4       49.19       53.43      2.63 o 
   4   7   4        2.46        3.31      1.23 o 
   5   7   4        5.30        3.74      1.24 o 
   6   7   4       45.13       54.51      3.62 o 
   7   7   4       35.53       35.78      4.30 o 
  -5   8   4        3.38        9.55      4.25 o 
  -4   8   4       38.80       45.38      7.03 o 
  -3   8   4        5.40        3.43      3.89 o 
  -2   8   4      156.57      161.87      6.89 o 
  -1   8   4      167.35      177.27      5.22 o 
   0   8   4        6.53        7.04      1.33 o 
   1   8   4       40.00       40.73      2.53 o 
   2   8   4       31.36       32.42      2.18 o 
   3   8   4        6.47        6.17      1.28 o 
   4   8   4      475.54      459.48     11.95 o 
   5   8   4      126.31      125.52      6.20 o 
   6   8   4       88.77       78.05      4.97 o 
   7   8   4        0.03       -1.12      1.82 o 
  -5   9   4       68.18       57.82      8.80 o 
  -4   9   4      132.28      125.41     11.01 o 
  -3   9   4      216.40      222.66      9.06 o 
  -2   9   4        4.48        5.14      2.47 o 
  -1   9   4        1.58        1.95      1.42 o 
   0   9   4        3.57        1.53      1.14 o 
   1   9   4      268.95      260.74      6.67 o 
   2   9   4      666.57      655.94     10.25 o 
   3   9   4      274.07      287.80      8.73 o 
   4   9   4      102.78      103.82      4.81 o 
   5   9   4        4.77        6.26      2.08 o 
   6   9   4        0.05       -0.62      1.81 o 
  -4  10   4       80.97       99.45     10.59 o 
  -3  10   4       10.18        5.94      3.95 o 
  -2  10   4        2.02        2.77      2.02 o 
  -1  10   4       24.60       28.52      3.84 o 
   0  10   4       61.96       68.12      4.16 o 
   1  10   4      210.58      218.67      6.01 o 
   2  10   4      294.67      308.44      8.30 o 
   3  10   4       12.82       10.45      2.20 o 
   4  10   4       24.60       26.74      3.19 o 
   5  10   4        0.08        1.42      1.75 o 
   6  10   4        0.07       -0.57      2.07 o 
  -3  11   4        0.15        3.48      4.03 o 
  -2  11   4       39.16       46.47      8.61 o 
  -1  11   4      257.79      262.16     10.32 o 
   0  11   4      475.95      467.00     15.84 o 
   1  11   4        3.13        3.01      1.60 o 
   2  11   4        0.79        1.84      2.16 o 
   3  11   4        0.24        0.61      1.75 o 
   4  11   4        8.67        9.28      2.42 o 
   5  11   4       73.28       66.20      5.17 o 
  -1  12   4       50.60       57.84      5.72 o 
   0  12   4       39.70       32.85      6.34 o 
   1  12   4        3.61        2.93      2.38 o 
   2  12   4       34.19       29.79      4.46 o 
   3  12   4       65.94       71.92      6.51 o 
   4  12   4       53.62       67.05      5.21 o 
  -3 -12   5      292.60      305.95     11.88 o 
  -2 -12   5      253.48      240.38     18.25 o 
  -1 -12   5        5.10        6.85      2.32 o 
   0 -12   5       49.57       35.81      6.98 o 
   1 -12   5        4.20        3.20      4.03 o 
  -5 -11   5       36.16       37.30      4.93 o 
  -4 -11   5       15.14       15.27      2.78 o 
  -3 -11   5       87.00       94.71      6.69 o 
  -2 -11   5       26.74       26.85      4.54 o 
  -1 -11   5       23.01       25.21      3.20 o 
   0 -11   5      101.95      105.71      7.26 o 
   1 -11   5       19.36       13.60      4.93 o 
   2 -11   5      270.75      264.57     15.78 o 
   3 -11   5       56.29       47.70      8.18 o 
  -6 -10   5       25.91       19.58      5.44 o 
  -5 -10   5       66.39       68.64      8.54 o 
  -4 -10   5        3.69        2.40      1.73 o 
  -3 -10   5       11.12        9.17      1.82 o 
  -2 -10   5        3.13        1.44      1.38 o 
  -1 -10   5       88.43       88.22      4.11 o 
   0 -10   5      118.06      113.44      7.02 o 
   1 -10   5       90.00       93.83      6.76 o 
   2 -10   5      137.56      133.12     11.14 o 
   3 -10   5       25.23       31.26      6.46 o 
   4 -10   5       20.74       22.98      6.77 o 
  -6  -9   5        6.11        7.40      2.91 o 
  -5  -9   5       67.24       66.89      5.81 o 
  -4  -9   5       23.20       18.39      2.63 o 
  -3  -9   5        0.94        1.05      1.07 o 
  -2  -9   5      233.55      228.66      5.30 o 
  -1  -9   5       33.42       30.27      2.52 o 
   0  -9   5       98.15       99.31      5.60 o 
   1  -9   5       25.44       29.51      3.96 o 
   2  -9   5       54.29       54.23      7.39 o 
   3  -9   5      125.74      104.67      9.98 o 
   4  -9   5        1.55        0.29      3.57 o 
  -7  -8   5       48.27       55.59      6.01 o 
  -6  -8   5       16.68       21.63      3.83 o 
  -5  -8   5        0.74        1.09      1.79 o 
  -4  -8   5      182.60      179.71      8.04 o 
  -3  -8   5      100.37      104.84      3.55 o 
  -2  -8   5      200.67      203.66      4.74 o 
  -1  -8   5      186.15      178.32      5.24 o 
   0  -8   5       29.60       27.33      2.25 o 
   1  -8   5      162.41      172.53      7.58 o 
   2  -8   5      377.55      333.98     15.66 o 
   3  -8   5       76.70       69.00      7.94 o 
   4  -8   5        6.53        6.72      2.61 o 
   5  -8   5       36.53       33.86      5.14 o 
  -7  -7   5        9.09        5.61      4.03 o 
  -6  -7   5       36.12       38.44      4.50 o 
  -5  -7   5        7.50        8.21      1.75 o 
  -4  -7   5       50.82       47.83      3.76 o 
  -3  -7   5      355.40      334.32      7.36 o 
  -2  -7   5        5.58        5.06      1.08 o 
  -1  -7   5      191.51      168.39      3.97 o 
   0  -7   5       42.15       38.53      2.38 o 
   1  -7   5       22.62       23.98      2.43 o 
   2  -7   5       47.61       50.99      4.52 o 
   3  -7   5        8.45        6.96      2.17 o 
   4  -7   5       31.04       24.18      3.70 o 
   5  -7   5       10.90        6.92      2.75 o 
   6  -7   5       76.90       74.51      5.60 o 
  -7  -6   5        7.42        4.37      3.82 o 
  -6  -6   5      109.17      108.81      6.46 o 
  -5  -6   5       57.84       60.55      5.36 o 
  -4  -6   5       39.38       40.85      2.35 o 
  -3  -6   5       27.21       31.39      2.02 o 
  -2  -6   5      556.99      553.87      8.70 o 
  -1  -6   5       79.17       70.80      2.40 o 
   0  -6   5      196.80      195.24      3.97 o 
   1  -6   5       31.90       33.98      1.77 o 
   2  -6   5       13.05       14.79      1.96 o 
   3  -6   5       70.26       75.66      4.88 o 
   4  -6   5      275.40      251.69      9.35 o 
   5  -6   5      210.66      213.08     12.99 o 
   6  -6   5       58.69       65.02      5.17 o 
  -8  -5   5       19.67       23.92      6.00 o 
  -7  -5   5      144.16      135.77     10.07 o 
  -6  -5   5       18.33       18.95      2.18 o 
  -5  -5   5        7.35        6.74      1.40 o 
  -4  -5   5       15.39       16.48      1.56 o 
  -3  -5   5      342.15      345.05      6.72 o 
  -2  -5   5     1405.36     1402.70     16.70 o 
  -1  -5   5      666.58      631.89      8.67 o 
   0  -5   5        2.68        0.77      0.52 o 
   1  -5   5      158.08      147.02      2.89 o 
   2  -5   5      384.84      401.78      8.72 o 
   3  -5   5      411.04      444.79     13.57 o 
   4  -5   5      317.54      308.25     10.11 o 
   5  -5   5       27.98       24.69      3.77 o 
   6  -5   5        6.77        3.84      2.01 o 
   7  -5   5       11.09        9.13      2.83 o 
  -8  -4   5       14.18       10.53      4.28 o 
  -7  -4   5        0.59        0.84      2.82 o 
  -6  -4   5        0.87        1.10      1.22 o 
  -5  -4   5      106.53       97.46      4.10 o 
  -4  -4   5      136.25      125.13      3.83 o 
  -3  -4   5      548.18      553.18      8.36 o 
  -2  -4   5      349.69      362.46      6.44 o 
  -1  -4   5      128.12      153.42      3.91 o 
   0  -4   5      526.51      636.75      9.01 o 
   1  -4   5      315.83      323.69      4.53 o 
   2  -4   5      537.16      569.77      6.92 o 
   3  -4   5      534.74      505.01     12.75 o 
   4  -4   5       12.44       13.64      2.65 o 
   5  -4   5        6.99        7.57      1.96 o 
   6  -4   5        4.79        3.41      1.98 o 
   7  -4   5        5.78        5.05      2.45 o 
  -8  -3   5        0.78        1.84      3.61 o 
  -7  -3   5        0.82        1.18      2.00 o 
  -6  -3   5       76.68       79.10      3.59 o 
  -5  -3   5      358.18      371.96      7.45 o 
  -4  -3   5      886.22      865.40     12.94 o 
  -3  -3   5      332.64      350.77      5.66 o 
  -2  -3   5      226.10      247.82      4.27 o 
  -1  -3   5      283.56      257.37      4.53 o 
   0  -3   5       48.73       43.82      1.36 o 
   1  -3   5     1812.21     1852.56     20.39 o 
   2  -3   5     1903.35     1917.54     21.52 o 
   3  -3   5       88.68       89.09      5.06 o 
   4  -3   5      348.08      325.34     13.77 o 
   5  -3   5       46.39       52.24      4.70 o 
   6  -3   5      183.27      194.79      7.17 o 
   7  -3   5        9.40       10.18      2.61 o 
  -7  -2   5        1.72        2.30      2.15 o 
  -6  -2   5      281.94      272.72      9.25 o 
  -5  -2   5       17.04       15.34      1.67 o 
  -4  -2   5      252.15      231.75      5.44 o 
  -3  -2   5        1.33        2.95      0.75 o 
  -2  -2   5       79.58       73.31      3.37 o 
  -1  -2   5     1786.13     1800.35     17.90 o 
   0  -2   5     4814.25     5000.53     51.44 o 
   1  -2   5      122.68      117.08      2.78 o 
   2  -2   5        0.69        6.01      1.38 o 
   3  -2   5       12.35       13.85      1.28 o 
   4  -2   5       33.28       24.39      2.46 o 
   5  -2   5       74.46       64.77      4.09 o 
   6  -2   5      465.67      439.23     17.03 o 
   7  -2   5       13.83       14.44      2.86 o 
   8  -2   5        7.46        9.05      5.27 o 
  -7  -1   5        2.82        2.86      2.21 o 
  -6  -1   5       10.69       11.64      2.19 o 
  -5  -1   5      269.74      283.98      5.42 o 
  -4  -1   5       56.64       77.08      2.47 o 
  -3  -1   5     1009.73     1014.72     11.13 o 
  -2  -1   5     6810.66     6879.57     70.38 o 
  -1  -1   5     3323.63     3331.99     38.93 o 
   0  -1   5      285.10      308.63      4.07 o 
   1  -1   5      104.37      117.26      2.45 o 
   2  -1   5      156.38      136.27      2.37 o 
   3  -1   5      188.08      185.00      4.49 o 
   4  -1   5      409.80      405.10      7.52 o 
   5  -1   5      131.49      140.75      5.40 o 
   6  -1   5       66.18       50.90      6.75 o 
   7  -1   5        1.04        2.52      2.01 o 
   8  -1   5        3.06        1.26      2.33 o 
  -8   0   5        0.35        2.96      4.07 o 
  -7   0   5        1.75        2.82      2.33 o 
  -6   0   5        7.09        6.97      1.88 o 
  -5   0   5      139.02      153.90      4.33 o 
  -4   0   5      176.70      161.74      3.62 o 
  -3   0   5       90.86       73.20      3.13 o 
  -2   0   5      139.31      151.90      5.42 o 
  -1   0   5        2.67        7.04      0.77 o 
   0   0   5     1497.16     1699.67     20.72 o 
   1   0   5      347.11      365.84      4.35 o 
   2   0   5      689.49      678.88      7.85 o 
   3   0   5     1468.13     1411.20     13.76 o 
   4   0   5       84.97       81.69      2.57 o 
   5   0   5       25.54       19.71      1.94 o 
   6   0   5       24.42       20.91      2.73 o 
   7   0   5       86.92       83.68      5.38 o 
   8   0   5        7.13        4.90      2.48 o 
  -8   1   5        7.09        8.85      3.53 o 
  -7   1   5        2.31        1.04      2.08 o 
  -6   1   5      240.01      254.06      9.43 o 
  -5   1   5      456.26      446.19      9.67 o 
  -4   1   5       23.37       23.23      2.04 o 
  -3   1   5      267.22      298.13      4.35 o 
  -2   1   5     1198.50     1232.65     16.03 o 
  -1   1   5     1571.71     1687.10     18.66 o 
   0   1   5     1501.01     1465.86     14.84 o 
   1   1   5      305.52      262.88      3.79 o 
   2   1   5      756.75      799.22      8.31 o 
   3   1   5        3.18        4.05      0.70 o 
   4   1   5      139.67      135.42      5.66 o 
   5   1   5      402.91      385.81      9.71 o 
   6   1   5       10.73       10.55      2.25 o 
   7   1   5       49.01       56.77      4.93 o 
   8   1   5       58.73       65.44      5.44 o 
  -7   2   5       68.47       77.29     10.55 o 
  -6   2   5       94.72       95.27      8.25 o 
  -5   2   5      109.03      104.54      5.72 o 
  -4   2   5       30.99       36.63      2.01 o 
  -3   2   5      157.60      161.80      3.76 o 
  -2   2   5      114.06      116.39      2.13 o 
  -1   2   5     2623.47     2630.89     25.68 o 
   0   2   5      814.77      786.68      8.74 o 
   1   2   5      580.66      682.03      9.66 o 
   2   2   5      100.69      115.09      1.99 o 
   3   2   5      547.16      532.23      8.85 o 
   4   2   5      338.01      306.14      8.91 o 
   5   2   5      351.10      333.15      6.28 o 
   6   2   5      153.95      143.45      4.81 o 
   7   2   5       66.36       69.24      4.95 o 
   8   2   5        3.07       -0.90      2.08 o 
  -7   3   5       47.54       48.76      5.51 o 
  -6   3   5       89.49       93.85      9.02 o 
  -5   3   5       31.99       25.62      4.89 o 
  -4   3   5       75.32       70.89      4.80 o 
  -3   3   5      697.33      714.93     10.52 o 
  -2   3   5      483.95      482.74      6.72 o 
  -1   3   5      445.09      440.41      5.66 o 
   0   3   5        0.35       -0.42      0.42 o 
   1   3   5      870.81      881.32      9.80 o 
   2   3   5      246.08      268.61      4.66 o 
   3   3   5     1429.37     1428.77     16.95 o 
   4   3   5      520.25      515.79      7.88 o 
   5   3   5       13.40       12.87      1.43 o 
   6   3   5       49.33       51.53      4.17 o 
   7   3   5        1.96        2.69      1.77 o 
   8   3   5       17.07       14.60      3.80 o 
  -7   4   5        1.16        3.27      3.71 o 
  -6   4   5        0.11       -2.07      2.43 o 
  -5   4   5        3.34        8.62      3.43 o 
  -4   4   5       56.53       45.75      5.77 o 
  -3   4   5       38.49       38.41      1.79 o 
  -2   4   5       63.76       63.55      3.05 o 
  -1   4   5       52.37       39.26      1.71 o 
   0   4   5       15.42       24.35      1.42 o 
   1   4   5       75.40       67.78      2.00 o 
   2   4   5      636.36      633.06     10.72 o 
   3   4   5        8.23       13.72      1.71 o 
   4   4   5       30.05       37.83      2.13 o 
   5   4   5        0.09       -0.05      0.85 o 
   6   4   5        5.44        5.05      1.47 o 
   7   4   5       59.45       68.90      5.91 o 
   8   4   5       27.84       31.05      4.81 o 
  -7   5   5       14.31       13.19      5.25 o 
  -6   5   5      122.58      130.55     11.19 o 
  -5   5   5      174.65      203.17     12.60 o 
  -4   5   5       10.72        8.27      3.25 o 
  -3   5   5       15.29        9.53      3.25 o 
  -2   5   5      225.39      255.19      4.18 o 
  -1   5   5      499.80      516.41      7.51 o 
   0   5   5     1036.13     1021.05     15.70 o 
   1   5   5      527.30      512.69      7.55 o 
   2   5   5      470.83      470.25      7.28 o 
   3   5   5        8.04       10.92      1.28 o 
   4   5   5       67.10       57.64      2.64 o 
   5   5   5      322.09      316.46      6.33 o 
   6   5   5      345.69      347.96      7.03 o 
   7   5   5       45.04       44.24      4.07 o 
   8   5   5        0.08       -1.10      2.04 o 
  -6   6   5      231.00      225.65     14.67 o 
  -5   6   5      101.48       95.88      9.60 o 
  -4   6   5       98.17       79.80      8.07 o 
  -3   6   5        0.99        5.50      2.73 o 
  -2   6   5      432.79      419.62      7.48 o 
  -1   6   5      921.93      909.87     13.28 o 
   0   6   5       60.91       61.42      3.81 o 
   1   6   5        4.40        4.36      0.93 o 
   2   6   5       52.75       54.97      2.42 o 
   3   6   5       92.81       92.54      3.46 o 
   4   6   5        3.56        2.78      1.05 o 
   5   6   5      146.29      161.17      4.52 o 
   6   6   5        2.64        2.13      1.29 o 
   7   6   5        5.28        2.50      1.96 o 
  -6   7   5       70.75       55.16      8.91 o 
  -5   7   5       42.69       46.59      7.57 o 
  -4   7   5        6.27        2.09      2.87 o 
  -3   7   5       65.33       79.41      7.93 o 
  -2   7   5     1347.36     1228.63     25.38 o 
  -1   7   5      605.50      553.59      9.43 o 
   0   7   5        0.48        0.23      0.88 o 
   1   7   5      182.14      169.83      4.90 o 
   2   7   5        0.38        0.14      0.81 o 
   3   7   5      726.48      736.85     10.93 o 
   4   7   5      117.44      119.95      4.27 o 
   5   7   5       58.98       53.83      3.06 o 
   6   7   5        0.62       -0.21      1.31 o 
   7   7   5        4.54        1.75      2.00 o 
  -5   8   5      168.31      195.91     13.73 o 
  -4   8   5       83.42       84.01      8.96 o 
  -3   8   5       59.79       52.00      7.21 o 
  -2   8   5       52.24       44.27      4.10 o 
  -1   8   5       75.56       67.41      3.12 o 
   0   8   5        1.36        1.35      1.04 o 
   1   8   5        1.57        3.05      1.22 o 
   2   8   5       21.00       20.09      1.83 o 
   3   8   5       97.74       81.49      3.36 o 
   4   8   5      209.31      216.97      5.43 o 
   5   8   5        0.62        1.21      1.59 o 
   6   8   5       34.36       29.55      3.04 o 
   7   8   5        2.22        3.20      2.27 o 
  -4   9   5       22.89       26.74      5.93 o 
  -3   9   5        1.36       -2.09      2.23 o 
  -2   9   5       22.03       19.00      3.16 o 
  -1   9   5      310.13      315.30      8.26 o 
   0   9   5      254.25      276.24      6.57 o 
   1   9   5      288.21      278.94      8.13 o 
   2   9   5      280.38      278.23     10.58 o 
   3   9   5       25.28       23.13      2.18 o 
   4   9   5       68.16       63.86      4.24 o 
   5   9   5       17.79       15.15      2.70 o 
   6   9   5       14.72       18.28      3.13 o 
  -4  10   5        3.21        9.48      4.93 o 
  -3  10   5      169.63      190.52     13.19 o 
  -2  10   5      149.55      134.55      7.53 o 
  -1  10   5      162.60      175.76      7.92 o 
   0  10   5       33.70       38.80      6.45 o 
   1  10   5        8.15        6.31      1.59 o 
   2  10   5       11.56        7.40      1.51 o 
   3  10   5      104.58      108.67      4.62 o 
   4  10   5       13.32       14.05      2.85 o 
   5  10   5        4.27        2.06      2.02 o 
   6  10   5        3.33        1.63      2.18 o 
  -3  11   5       72.05       58.16      8.62 o 
  -2  11   5      102.29      100.74     10.16 o 
  -1  11   5       10.21       10.15      3.03 o 
   0  11   5       14.93       14.93      2.79 o 
   1  11   5       22.19       16.69      3.27 o 
   2  11   5       55.17       64.11      8.51 o 
   3  11   5       31.26       36.11      3.70 o 
   4  11   5       25.63       25.98      3.42 o 
   5  11   5        5.35        4.89      2.94 o 
  -1  12   5        2.11        5.34      3.95 o 
   0  12   5       73.07       74.38      6.33 o 
   1  12   5      234.65      252.52     10.32 o 
   2  12   5       82.34       91.03      6.81 o 
   3  12   5        8.26        7.48      3.94 o 
   4  12   5       26.87       22.14      4.20 o 
  -3 -12   6        9.71        8.53      3.30 o 
  -2 -12   6        0.08       -0.03      1.98 o 
  -1 -12   6       89.49      104.28      7.69 o 
   0 -12   6       39.99       36.15      9.70 o 
  -4 -11   6       74.66       65.92      6.08 o 
  -3 -11   6        0.13        0.36      1.83 o 
  -2 -11   6      113.71      115.13      6.57 o 
  -1 -11   6      331.97      352.28     10.04 o 
   0 -11   6       51.32       53.76     10.76 o 
   1 -11   6      126.49      123.47     11.30 o 
   2 -11   6        2.81        0.41      3.34 o 
  -5 -10   6        0.64        0.63      2.38 o 
  -4 -10   6        0.74        1.27      2.13 o 
  -3 -10   6       75.54       73.96      4.00 o 
  -2 -10   6      146.43      133.77      4.89 o 
  -1 -10   6       18.57       22.69      2.47 o 
   0 -10   6        2.25        1.45      2.13 o 
   1 -10   6        6.95        7.31      2.60 o 
   2 -10   6        7.22        6.21      3.45 o 
   3 -10   6      327.77      376.02     19.46 o 
  -6  -9   6       14.86        8.99      3.04 o 
  -5  -9   6       54.02       49.19      5.09 o 
  -4  -9   6      208.26      212.17      7.16 o 
  -3  -9   6       47.20       55.11      3.01 o 
  -2  -9   6       50.85       50.68      2.83 o 
  -1  -9   6        7.70        4.88      1.45 o 
   0  -9   6      134.70      144.20      5.62 o 
   1  -9   6      319.48      318.47     11.35 o 
   2  -9   6      197.05      181.22     11.78 o 
   3  -9   6       77.68       72.59      9.02 o 
   4  -9   6        4.33       -0.34      3.12 o 
  -6  -8   6       43.90       44.12      4.95 o 
  -5  -8   6        7.48        9.30      2.71 o 
  -4  -8   6        0.10       -1.01      1.16 o 
  -3  -8   6        8.79        8.35      1.45 o 
  -2  -8   6       29.49       23.49      1.96 o 
  -1  -8   6       60.67       59.23      2.70 o 
   0  -8   6      205.86      204.70      5.84 o 
   1  -8   6      227.52      251.65      9.50 o 
   2  -8   6       20.25       17.99      4.90 o 
   3  -8   6       69.24       74.68      8.46 o 
   4  -8   6       16.51       16.67      5.14 o 
   5  -8   6        2.94        3.67      2.79 o 
  -7  -7   6       18.53       21.81      4.07 o 
  -6  -7   6       28.44       37.98      4.64 o 
  -5  -7   6       30.93       32.81      3.25 o 
  -4  -7   6       20.93       17.64      2.07 o 
  -3  -7   6      402.93      384.39      7.47 o 
  -2  -7   6      604.10      609.19      9.33 o 
  -1  -7   6      498.24      486.49     12.89 o 
   0  -7   6      104.05      100.59      3.59 o 
   1  -7   6        4.45        2.34      1.84 o 
   2  -7   6       69.34       74.83      5.42 o 
   3  -7   6       26.52       29.70      3.67 o 
   4  -7   6      163.78      181.09      8.17 o 
   5  -7   6      150.47      168.46     13.93 o 
   6  -7   6        5.60        8.29      2.74 o 
  -7  -6   6        5.96        6.82      2.63 o 
  -6  -6   6        9.43        8.32      2.54 o 
  -5  -6   6       22.20       26.43      2.52 o 
  -4  -6   6        7.08        3.64      1.23 o 
  -3  -6   6      290.22      270.39      5.44 o 
  -2  -6   6      235.70      224.24      7.92 o 
  -1  -6   6        0.62        0.96      0.73 o 
   0  -6   6       10.84        9.74      1.17 o 
   1  -6   6       46.30       49.47      2.48 o 
   2  -6   6      390.08      399.94      9.16 o 
   3  -6   6      695.63      692.89     17.46 o 
   4  -6   6       29.71       18.10      3.16 o 
   5  -6   6        0.12       -0.09      1.97 o 
   6  -6   6        0.27       -0.72      1.86 o 
  -7  -5   6        2.36        5.53      2.61 o 
  -6  -5   6       81.19       78.86      4.38 o 
  -5  -5   6      690.72      706.70     12.22 o 
  -4  -5   6       48.08       58.02      3.16 o 
  -3  -5   6       15.80       13.60      1.39 o 
  -2  -5   6      824.51      838.16     11.18 o 
  -1  -5   6      286.32      293.98      5.22 o 
   0  -5   6      490.67      484.53      7.20 o 
   1  -5   6      465.28      429.19     10.64 o 
   2  -5   6      138.29      138.41      4.70 o 
   3  -5   6        3.79        6.25      2.11 o 
   4  -5   6      156.19      147.37      8.49 o 
   5  -5   6       13.08        8.05      2.11 o 
   6  -5   6        9.82        8.21      2.36 o 
  -7  -4   6      103.09       86.67      8.73 o 
  -6  -4   6      104.71      103.23      4.25 o 
  -5  -4   6      198.32      187.63      5.22 o 
  -4  -4   6       27.14       23.50      2.04 o 
  -3  -4   6      267.35      283.56      6.04 o 
  -2  -4   6       23.96       20.34      1.45 o 
  -1  -4   6     1688.38     1701.90     19.44 o 
   0  -4   6       22.41       20.81      1.15 o 
   1  -4   6      311.69      321.97      5.14 o 
   2  -4   6        3.79        4.66      0.85 o 
   3  -4   6       58.74       58.06      3.35 o 
   4  -4   6       84.35       86.70     15.25 o 
   5  -4   6      233.89      222.40      7.38 o 
   6  -4   6        0.17       -1.50      1.50 o 
   7  -4   6        9.19        8.02      2.54 o 
  -8  -3   6       16.95       16.73      5.19 o 
  -7  -3   6      111.57      119.43     13.53 o 
  -6  -3   6      101.47      118.41      4.26 o 
  -5  -3   6       92.91       86.66      3.53 o 
  -4  -3   6        6.16        5.46      1.20 o 
  -3  -3   6      244.57      234.28      5.24 o 
  -2  -3   6      389.52      382.20      5.90 o 
  -1  -3   6      151.20      130.76      2.41 o 
   0  -3   6      402.73      383.48      5.49 o 
   1  -3   6      371.06      369.51      5.08 o 
   2  -3   6       16.99       16.99      1.24 o 
   3  -3   6     1552.50     1557.69     35.46 o 
   4  -3   6      493.74      482.81     10.88 o 
   5  -3   6       21.84       14.91      2.99 o 
   6  -3   6       23.27       21.52      7.18 o 
   7  -3   6        1.49        0.02      1.84 o 
  -7  -2   6       34.96       28.60      3.99 o 
  -6  -2   6       10.67        8.99      2.42 o 
  -5  -2   6       87.03       85.29      3.45 o 
  -4  -2   6       92.84       89.27      3.21 o 
  -3  -2   6      559.37      569.01      8.04 o 
  -2  -2   6      801.77      823.76     10.35 o 
  -1  -2   6      181.66      189.49      3.07 o 
   0  -2   6       36.80       35.69      1.44 o 
   1  -2   6      676.74      650.39      8.43 o 
   2  -2   6      747.96      757.39      8.12 o 
   3  -2   6       21.32       17.44      1.49 o 
   4  -2   6        2.71        2.66      2.09 o 
   5  -2   6       11.83       14.65      2.55 o 
   6  -2   6       19.20       15.23      2.59 o 
   7  -2   6       42.36       38.00      4.26 o 
  -8  -1   6        4.21        4.00      4.25 o 
  -7  -1   6       42.81       47.03      4.74 o 
  -6  -1   6       80.26       77.54      5.21 o 
  -5  -1   6       76.24       76.91      2.90 o 
  -4  -1   6       50.50       53.60      2.29 o 
  -3  -1   6     1575.16     1635.09     20.76 o 
  -2  -1   6       98.88       91.76      2.40 o 
  -1  -1   6        0.38        2.55      1.10 o 
   0  -1   6     1338.35     1364.70     14.12 o 
   1  -1   6      965.10     1058.21     13.60 o 
   2  -1   6      176.16      179.38      2.94 o 
   3  -1   6       23.06       27.94      1.31 o 
   4  -1   6       10.53        7.79      1.60 o 
   5  -1   6       35.00       33.13      3.15 o 
   6  -1   6      265.77      271.79      8.55 o 
   7  -1   6      128.80      123.29      6.56 o 
   8  -1   6        4.70        4.48      3.35 o 
  -8   0   6       26.26        7.32      4.62 o 
  -7   0   6      130.51      143.23     10.44 o 
  -6   0   6       28.08       34.22      3.08 o 
  -5   0   6       21.11       22.23      1.81 o 
  -4   0   6       32.78       34.98      3.77 o 
  -3   0   6       99.22      101.28      2.74 o 
  -2   0   6     1016.99     1013.40     13.76 o 
  -1   0   6      123.32      113.04      2.63 o 
   0   0   6      117.19      145.02      2.30 o 
   1   0   6       83.28       71.15      2.05 o 
   2   0   6       20.93       28.89      1.57 o 
   3   0   6        2.02        1.54      0.58 o 
   4   0   6      273.21      276.68      7.39 o 
   5   0   6      185.17      204.16      8.73 o 
   6   0   6        1.40        0.51      1.45 o 
   7   0   6       32.53       32.83      6.45 o 
   8   0   6        3.49        3.58      2.46 o 
  -7   1   6       14.10       18.97      4.66 o 
  -6   1   6        3.74        3.07      2.06 o 
  -5   1   6       52.07       57.59      4.87 o 
  -4   1   6      196.99      208.31      4.36 o 
  -3   1   6      313.41      303.45      5.23 o 
  -2   1   6      802.33      735.77     10.71 o 
  -1   1   6      617.82      558.29      9.47 o 
   0   1   6      325.94      346.53      4.34 o 
   1   1   6      648.67      708.28      7.56 o 
   2   1   6       90.32       75.47      2.25 o 
   3   1   6     1088.79     1069.55     12.57 o 
   4   1   6     1070.85     1062.98     12.36 o 
   5   1   6      472.65      461.22      8.96 o 
   6   1   6       22.03       18.95      2.71 o 
   7   1   6        1.79        0.69      1.84 o 
   8   1   6       33.66       32.67      4.15 o 
  -7   2   6        5.97        6.11      2.97 o 
  -6   2   6      141.82      142.99      7.17 o 
  -5   2   6      723.02      680.33     27.98 o 
  -4   2   6      747.27      766.81     10.52 o 
  -3   2   6      174.54      169.57      4.20 o 
  -2   2   6       83.32       91.66      2.29 o 
  -1   2   6      277.33      312.71      4.90 o 
   0   2   6     1663.79     1742.81     17.77 o 
   1   2   6     1772.18     1805.86     18.39 o 
   2   2   6      109.16       91.92      3.45 o 
   3   2   6      371.65      372.80      5.58 o 
   4   2   6      176.08      179.16      3.72 o 
   5   2   6        0.39        0.02      0.89 o 
   6   2   6        2.29        1.31      1.22 o 
   7   2   6       20.86       23.39      6.28 o 
   8   2   6       31.86       28.69      4.08 o 
  -7   3   6       15.37       17.71      3.98 o 
  -6   3   6      129.55      145.11      7.54 o 
  -5   3   6      305.86      317.40     17.32 o 
  -4   3   6       17.08       16.62      2.50 o 
  -3   3   6      143.91      144.68      3.79 o 
  -2   3   6      313.78      350.63      6.25 o 
  -1   3   6      129.65      119.53      2.34 o 
   0   3   6     1400.05     1457.14     16.08 o 
   1   3   6     4279.95     4430.87     42.51 o 
   2   3   6       26.28       29.97      2.29 o 
   3   3   6      134.88      144.33      4.89 o 
   4   3   6       58.80       56.74      2.47 o 
   5   3   6        6.73        7.92      1.39 o 
   6   3   6       10.63       13.71      2.26 o 
   7   3   6       13.38       14.07      2.53 o 
   8   3   6       26.41       21.75      4.49 o 
  -7   4   6       77.13       79.03      7.07 o 
  -6   4   6       57.46       52.70      7.44 o 
  -5   4   6       34.97       30.37      5.80 o 
  -4   4   6       59.85       84.42      7.71 o 
  -3   4   6       73.90       72.37      2.41 o 
  -2   4   6      862.19      829.40     10.84 o 
  -1   4   6     1903.42     1820.50     18.89 o 
   0   4   6      400.95      409.05      5.72 o 
   1   4   6        5.24        2.44      0.95 o 
   2   4   6      108.08      119.39      3.13 o 
   3   4   6      246.58      257.33      5.07 o 
   4   4   6      386.45      377.81      6.72 o 
   5   4   6      698.17      678.44     10.36 o 
   6   4   6        2.47        2.90      1.62 o 
   7   4   6        0.06        0.86      1.63 o 
   8   4   6        1.99        6.22      3.11 o 
  -6   5   6        3.23        4.43      3.46 o 
  -5   5   6        3.61        5.41      3.07 o 
  -4   5   6        9.17        6.61      3.30 o 
  -3   5   6      402.48      362.49     15.48 o 
  -2   5   6      640.74      642.97      9.10 o 
  -1   5   6        4.75        2.50      0.82 o 
   0   5   6        5.84        8.86      1.13 o 
   1   5   6        3.53        1.19      0.69 o 
   2   5   6      440.05      436.30     10.96 o 
   3   5   6      176.77      183.22      5.17 o 
   4   5   6      249.88      244.33      5.31 o 
   5   5   6      106.10      103.23      3.63 o 
   6   5   6       26.52       30.32      2.45 o 
   7   5   6        6.05        5.53      2.09 o 
  -6   6   6        0.18       -0.89      3.18 o 
  -5   6   6      212.08      183.88     12.43 o 
  -4   6   6      417.50      435.06     19.14 o 
  -3   6   6      379.18      376.04     16.51 o 
  -2   6   6       79.98       83.15      4.69 o 
  -1   6   6       33.54       33.52      2.14 o 
   0   6   6       38.86       38.91      2.32 o 
   1   6   6      597.56      610.27     10.23 o 
   2   6   6      936.73      911.51     12.43 o 
   3   6   6      102.36      110.62      3.42 o 
   4   6   6       73.86       70.23      4.87 o 
   5   6   6       11.11       10.39      1.59 o 
   6   6   6        9.15        9.79      1.67 o 
   7   6   6       78.26       76.57      5.28 o 
  -5   7   6       73.30       78.25      9.34 o 
  -4   7   6      102.58       95.15      9.52 o 
  -3   7   6        0.62        1.98      2.57 o 
  -2   7   6       12.15       11.09      3.64 o 
  -1   7   6       61.30       61.92      2.89 o 
   0   7   6      331.40      301.42      6.49 o 
   1   7   6       14.52       12.79      2.44 o 
   2   7   6      234.05      218.47      4.99 o 
   3   7   6      136.88      139.46      4.04 o 
   4   7   6       30.52       26.84      3.59 o 
   5   7   6       80.27       78.71      3.63 o 
   6   7   6       40.05       43.42      3.44 o 
   7   7   6       16.52       11.88      2.74 o 
  -5   8   6       65.50       76.57      9.77 o 
  -4   8   6      108.31      109.29     10.35 o 
  -3   8   6       55.37       52.93      7.27 o 
  -2   8   6        8.79       21.10      4.80 o 
  -1   8   6      239.95      241.04      5.87 o 
   0   8   6      587.78      529.23     13.06 o 
   1   8   6      204.40      189.63      5.30 o 
   2   8   6       96.56       93.93      4.60 o 
   3   8   6       25.47       24.04      2.11 o 
   4   8   6      875.06      877.88     13.27 o 
   5   8   6      135.79      127.85      5.77 o 
   6   8   6        0.50       -0.86      1.53 o 
   7   8   6        1.96        1.50      2.17 o 
  -4   9   6      170.07      174.72     12.64 o 
  -3   9   6       74.38       73.69      8.73 o 
  -2   9   6      195.72      183.11     12.01 o 
  -1   9   6       60.28       58.39      7.05 o 
   0   9   6      380.19      353.37      7.79 o 
   1   9   6      181.04      190.31      5.58 o 
   2   9   6       65.30       76.03      5.15 o 
   3   9   6        0.62        0.53      1.12 o 
   4   9   6       80.79       85.55      4.33 o 
   5   9   6        6.57        1.07      1.56 o 
   6   9   6        4.48        4.43      3.03 o 
  -3  10   6      337.09      364.56     19.19 o 
  -2  10   6        9.64       22.14      5.64 o 
  -1  10   6        1.66        3.18      2.16 o 
   0  10   6      294.89      282.84      8.27 o 
   1  10   6      247.60      259.07      6.83 o 
   2  10   6        1.43        0.72      1.35 o 
   3  10   6        2.86        2.04      1.57 o 
   4  10   6       44.59       43.74      3.53 o 
   5  10   6       39.63       36.03      3.95 o 
  -2  11   6       51.83       50.09      8.02 o 
  -1  11   6       21.36       28.30      6.07 o 
   0  11   6       67.77       68.19      4.64 o 
   1  11   6       25.94       30.43      3.47 o 
   2  11   6        8.04        3.06      2.09 o 
   3  11   6       30.41       37.50      3.91 o 
   4  11   6       28.52       30.35      3.68 o 
  -1  12   6       65.86       88.03     10.10 o 
   0  12   6       53.83       63.67      6.11 o 
   1  12   6       22.34       19.08      3.12 o 
   2  12   6       47.73       53.09      5.64 o 
   3  12   6       33.71       31.35      3.77 o 
  -2 -12   7       19.30       21.67      3.34 o 
  -1 -12   7        6.81        7.34      3.19 o 
  -4 -11   7       13.97        9.76      3.12 o 
  -3 -11   7       10.57       12.12      2.65 o 
  -2 -11   7       30.63       25.15      3.36 o 
  -1 -11   7        7.55        9.60      2.55 o 
   0 -11   7      148.22      153.11      8.67 o 
   1 -11   7       65.91       57.10      6.18 o 
   2 -11   7       75.24       90.97     10.71 o 
  -5 -10   7      113.37      114.50      7.74 o 
  -4 -10   7       29.44       28.62      4.12 o 
  -3 -10   7       57.80       55.59      3.69 o 
  -2 -10   7        9.72        6.46      3.14 o 
  -1 -10   7      176.25      179.69      6.73 o 
   0 -10   7      367.56      369.64     12.93 o 
   1 -10   7      118.90      122.11     10.33 o 
   2 -10   7       25.40       30.76      6.37 o 
   3 -10   7        0.07        0.77      3.34 o 
  -6  -9   7        9.86       11.71      3.39 o 
  -5  -9   7        0.32        0.31      2.18 o 
  -4  -9   7       21.21       17.53      2.62 o 
  -3  -9   7        0.79        2.46      1.68 o 
  -2  -9   7      120.54      136.21      4.33 o 
  -1  -9   7      302.68      304.95      7.38 o 
   0  -9   7      329.98      323.49      9.00 o 
   1  -9   7        1.76        0.35      1.87 o 
   2  -9   7       72.27       56.96      8.10 o 
   3  -9   7       38.02       36.81      6.73 o 
   4  -9   7      166.67      170.77     13.03 o 
  -6  -8   7        0.34       -0.83      2.27 o 
  -5  -8   7        4.45        3.77      1.87 o 
  -4  -8   7      134.24      126.62      5.54 o 
  -3  -8   7       51.89       62.14      3.79 o 
  -2  -8   7      122.02      127.04      3.88 o 
  -1  -8   7       68.78       66.82      3.48 o 
   0  -8   7        1.31        0.23      1.14 o 
   1  -8   7        0.43        0.33      1.65 o 
   2  -8   7        5.34        3.60      3.54 o 
   3  -8   7       14.68        8.50      3.93 o 
   4  -8   7       50.18       59.89      8.48 o 
   5  -8   7        4.51        5.02      4.12 o 
  -7  -7   7        6.03        7.49      2.94 o 
  -6  -7   7       62.67       57.65      5.60 o 
  -5  -7   7       35.78       45.75      5.03 o 
  -4  -7   7       84.57       88.70      4.31 o 
  -3  -7   7       95.19       94.59      7.67 o 
  -2  -7   7      145.69      145.85      3.97 o 
  -1  -7   7       54.27       48.74      2.46 o 
   0  -7   7       48.71       42.56      2.71 o 
   1  -7   7       87.30       93.67      6.36 o 
   2  -7   7      153.37      155.87      7.30 o 
   3  -7   7      103.84       90.74      8.93 o 
   4  -7   7       14.96       21.80      5.16 o 
   5  -7   7        1.60        2.28      2.38 o 
  -7  -6   7       13.25       15.92      3.39 o 
  -6  -6   7      333.21      355.72      9.80 o 
  -5  -6   7      105.46      110.05      4.63 o 
  -4  -6   7      127.04      127.35      4.62 o 
  -3  -6   7       16.26       15.75      1.82 o 
  -2  -6   7      380.81      382.10     10.58 o 
  -1  -6   7      430.68      426.95      7.08 o 
   0  -6   7      430.64      416.96      8.11 o 
   1  -6   7       24.38       28.80      2.53 o 
   2  -6   7        0.13        1.26      1.56 o 
   3  -6   7      147.32      150.20      5.64 o 
   4  -6   7      120.29      112.58      6.49 o 
   5  -6   7       40.31       42.04      7.33 o 
   6  -6   7        1.61        3.18      2.32 o 
  -7  -5   7       83.06       84.07      6.49 o 
  -6  -5   7       41.40       38.79      3.62 o 
  -5  -5   7        9.64        9.61      1.90 o 
  -4  -5   7        6.14        7.41      1.57 o 
  -3  -5   7        6.69        5.71      1.29 o 
  -2  -5   7      888.93      867.38     11.68 o 
  -1  -5   7      409.31      420.86      6.80 o 
   0  -5   7       68.59       75.70      2.53 o 
   1  -5   7      188.95      193.87      4.51 o 
   2  -5   7        6.70        5.92      1.44 o 
   3  -5   7      172.28      194.23      6.20 o 
   4  -5   7      377.14      360.23     11.58 o 
   5  -5   7       11.72       10.72      2.70 o 
   6  -5   7        2.28       -0.25      1.83 o 
  -7  -4   7        0.05        0.64      2.28 o 
  -6  -4   7       41.25       45.40      3.27 o 
  -5  -4   7      161.77      147.41      4.76 o 
  -4  -4   7      249.82      236.45      5.86 o 
  -3  -4   7      259.10      256.44      5.89 o 
  -2  -4   7        9.37       10.89      1.60 o 
  -1  -4   7       24.32       27.28      1.65 o 
   0  -4   7       62.27       66.39      2.25 o 
   1  -4   7      444.00      433.02      5.99 o 
   2  -4   7      366.14      364.46      6.06 o 
   3  -4   7      155.07      150.74      5.22 o 
   4  -4   7       59.30       81.39      6.30 o 
   5  -4   7        1.83        0.57      1.59 o 
   6  -4   7       10.15        8.68      4.01 o 
   7  -4   7       17.21       14.43      3.16 o 
  -7  -3   7       32.17       42.37      5.37 o 
  -6  -3   7       30.72       34.57      2.84 o 
  -5  -3   7      188.50      196.32      5.42 o 
  -4  -3   7       27.81       25.68      2.17 o 
  -3  -3   7      118.73      124.12      3.80 o 
  -2  -3   7      137.70      144.21      3.94 o 
  -1  -3   7       82.39       87.36      2.63 o 
   0  -3   7     1184.10     1153.95     12.60 o 
   1  -3   7     1476.28     1442.61     15.35 o 
   2  -3   7        1.70        1.73      0.82 o 
   3  -3   7       16.46       11.72      1.78 o 
   4  -3   7        8.11       15.33      2.28 o 
   5  -3   7      101.76       96.76      6.14 o 
   6  -3   7       71.27       67.79      5.07 o 
   7  -3   7        6.31        9.57      2.65 o 
  -7  -2   7        7.36        8.92      2.84 o 
  -6  -2   7      157.35      153.18     15.67 o 
  -5  -2   7      151.96      155.38      4.71 o 
  -4  -2   7       58.82       68.59      3.14 o 
  -3  -2   7       26.85       30.74      2.17 o 
  -2  -2   7      842.20      812.25     13.75 o 
  -1  -2   7     3368.03     3386.76     32.87 o 
   0  -2   7     2032.15     2041.74     27.31 o 
   1  -2   7      142.94      140.59      3.10 o 
   2  -2   7      408.94      423.82      5.12 o 
   3  -2   7       82.76       72.49      2.26 o 
   4  -2   7      550.30      527.30     11.47 o 
   5  -2   7      338.64      339.47     10.49 o 
   6  -2   7      120.24      125.42      6.30 o 
   7  -2   7        1.32       -0.29      1.85 o 
  -7  -1   7        5.82        3.50      2.31 o 
  -6  -1   7        1.06        1.60      1.78 o 
  -5  -1   7      225.26      222.39      6.49 o 
  -4  -1   7       53.88       53.15      2.42 o 
  -3  -1   7        3.80        3.15      0.97 o 
  -2  -1   7       18.76       16.18      2.08 o 
  -1  -1   7      696.93      742.64     10.73 o 
   0  -1   7       13.04       12.81      0.85 o 
   1  -1   7      454.54      496.37      5.94 o 
   2  -1   7      100.86       95.08      4.15 o 
   3  -1   7       96.60       91.67      2.23 o 
   4  -1   7      274.95      264.95      9.81 o 
   5  -1   7        2.86        2.52      1.49 o 
   6  -1   7        3.13        4.14      1.85 o 
   7  -1   7        1.61        2.95      2.05 o 
  -7   0   7       21.07       23.64      5.55 o 
  -6   0   7        9.23        5.93      3.37 o 
  -5   0   7      148.62      158.62      4.11 o 
  -4   0   7      264.15      252.08      5.98 o 
  -3   0   7       68.91       58.26      2.31 o 
  -2   0   7      169.40      173.11      4.10 o 
  -1   0   7      932.84      988.78     12.24 o 
   0   0   7       34.74       32.67      1.19 o 
   1   0   7        2.12        8.10      0.75 o 
   2   0   7      720.17      727.92      8.11 o 
   3   0   7     1202.49     1235.36     12.76 o 
   4   0   7       39.54       36.36      2.40 o 
   5   0   7       20.07       18.12      2.47 o 
   6   0   7        0.10       -1.33      1.33 o 
   7   0   7      158.68      173.55      7.40 o 
  -7   1   7       32.48       37.67      6.78 o 
  -6   1   7      225.31      220.98     12.26 o 
  -5   1   7       10.24        5.75      1.93 o 
  -4   1   7       59.31       58.33      4.95 o 
  -3   1   7       20.40       21.10      1.56 o 
  -2   1   7       13.23       14.74      1.43 o 
  -1   1   7     1410.45     1491.12     15.86 o 
   0   1   7      967.46      952.65      9.85 o 
   1   1   7     1187.20     1378.27     13.55 o 
   2   1   7       20.30       23.49      1.22 o 
   3   1   7      724.25      730.09      9.16 o 
   4   1   7      131.78      127.20      3.43 o 
   5   1   7      162.92      155.55      4.84 o 
   6   1   7       33.97       28.05      3.25 o 
   7   1   7       38.86       33.15      4.32 o 
   8   1   7        0.23       -0.78      3.53 o 
  -7   2   7       57.24       57.55      7.71 o 
  -6   2   7      543.97      560.44     15.95 o 
  -5   2   7      196.27      195.93      6.53 o 
  -4   2   7        0.45        0.47      0.79 o 
  -3   2   7       51.51       64.09      2.46 o 
  -2   2   7      429.95      429.12      6.13 o 
  -1   2   7      167.23      147.42      3.05 o 
   0   2   7     1777.49     1782.68     18.41 o 
   1   2   7      390.83      386.16      8.06 o 
   2   2   7        0.17        0.21      0.49 o 
   3   2   7      762.48      799.59      9.96 o 
   4   2   7      485.35      487.43      7.16 o 
   5   2   7        3.90        3.11      1.06 o 
   6   2   7       22.32       21.39      2.45 o 
   7   2   7        3.52        4.18      2.18 o 
   8   2   7        0.09        0.91      2.29 o 
  -7   3   7       13.39       13.02      4.53 o 
  -6   3   7        5.45        5.21      2.41 o 
  -5   3   7       11.45        9.75      3.49 o 
  -4   3   7       33.40       34.16      2.86 o 
  -3   3   7      100.98      103.72      3.03 o 
  -2   3   7       42.01       43.87      2.30 o 
  -1   3   7        8.33        5.18      0.72 o 
   0   3   7      119.56      149.83      4.11 o 
   1   3   7      628.87      661.26      8.18 o 
   2   3   7      215.45      227.98      4.60 o 
   3   3   7       84.96       80.05      2.95 o 
   4   3   7        0.54       -0.18      0.75 o 
   5   3   7      145.74      140.22      3.91 o 
   6   3   7        1.06        0.14      1.36 o 
   7   3   7       18.51       16.96      2.76 o 
  -6   4   7       58.04       51.47      9.62 o 
  -5   4   7       13.13       13.29      2.90 o 
  -4   4   7       85.94       86.55      7.96 o 
  -3   4   7      289.60      271.50      6.85 o 
  -2   4   7       12.92       15.40      1.37 o 
  -1   4   7       79.96       80.18      2.10 o 
   0   4   7      353.15      346.77      5.28 o 
   1   4   7      944.44      946.48     11.35 o 
   2   4   7      262.01      266.60      6.57 o 
   3   4   7        1.89        2.84      0.94 o 
   4   4   7       36.19       28.81      3.27 o 
   5   4   7      130.88      127.24      3.90 o 
   6   4   7      100.34      108.51      6.03 o 
   7   4   7      139.97      135.58      9.60 o 
  -6   5   7      150.41      162.31      8.80 o 
  -5   5   7      222.90      213.42     13.07 o 
  -4   5   7        0.23       -0.39      2.27 o 
  -3   5   7      101.43      117.00      7.51 o 
  -2   5   7       24.98       30.00      2.48 o 
  -1   5   7      601.91      609.41      9.97 o 
   0   5   7     1122.43     1119.81     12.90 o 
   1   5   7      168.42      143.88      4.09 o 
   2   5   7       99.43       90.50      4.67 o 
   3   5   7      206.37      189.63      4.55 o 
   4   5   7       12.88        8.88      1.39 o 
   5   5   7      247.52      242.36      5.67 o 
   6   5   7      212.62      221.45      5.65 o 
   7   5   7       10.60        9.43      2.49 o 
  -6   6   7        4.98       -0.16      4.07 o 
  -5   6   7       11.43       10.23      4.02 o 
  -4   6   7        5.64        2.18      3.41 o 
  -3   6   7      218.22      222.81     12.50 o 
  -2   6   7      426.39      410.95      8.01 o 
  -1   6   7      584.40      550.72      9.73 o 
   0   6   7      348.25      329.42      7.71 o 
   1   6   7       78.61       76.43      3.30 o 
   2   6   7       15.57       14.75      2.24 o 
   3   6   7      340.16      350.22      6.75 o 
   4   6   7      117.81      124.16      3.94 o 
   5   6   7        5.00        5.66      1.42 o 
   6   6   7       56.41       54.92      3.72 o 
   7   6   7       19.35       20.27      3.24 o 
  -5   7   7       18.40       11.93      4.73 o 
  -4   7   7       65.79       54.34      7.77 o 
  -3   7   7      243.25      259.12     14.01 o 
  -2   7   7      493.46      478.15     12.95 o 
  -1   7   7        0.57       -0.13      1.14 o 
   0   7   7      496.38      503.61      9.26 o 
   1   7   7       89.42       75.30      3.45 o 
   2   7   7       20.70       18.41      2.08 o 
   3   7   7      745.28      759.36     11.58 o 
   4   7   7      271.30      273.25      6.93 o 
   5   7   7        2.02        1.37      1.43 o 
   6   7   7       63.17       60.14      4.05 o 
   7   7   7        2.87        0.57      2.22 o 
  -5   8   7       79.22       92.71     10.59 o 
  -4   8   7      189.42      197.87     13.48 o 
  -3   8   7       42.61       42.47      6.96 o 
  -2   8   7       32.72       32.15      5.98 o 
  -1   8   7       19.13       15.60      3.36 o 
   0   8   7      168.06      166.03      5.81 o 
   1   8   7      394.80      407.92      8.53 o 
   2   8   7      370.82      385.84      9.00 o 
   3   8   7      175.86      178.81      4.95 o 
   4   8   7       13.94       11.95      2.06 o 
   5   8   7        0.95        1.29      1.52 o 
   6   8   7       25.43       30.02      3.21 o 
  -4   9   7       27.81       29.63      6.61 o 
  -3   9   7        5.46        6.73      3.80 o 
  -2   9   7        5.74        3.71      3.18 o 
  -1   9   7      126.04      139.31     10.51 o 
   0   9   7      368.85      398.68      8.57 o 
   1   9   7      463.07      480.53      9.80 o 
   2   9   7      113.73       99.10      4.45 o 
   3   9   7      115.79      109.12      8.43 o 
   4   9   7        6.05        2.95      1.57 o 
   5   9   7        2.00        3.01      1.75 o 
   6   9   7       69.45       74.65      6.82 o 
  -3  10   7      107.52      100.86     10.57 o 
  -2  10   7       89.30       79.85      9.46 o 
  -1  10   7       83.35       82.85      9.09 o 
   0  10   7        0.60        1.04      1.47 o 
   1  10   7        2.62        0.68      1.70 o 
   2  10   7       62.11       64.58      4.92 o 
   3  10   7       28.42       27.61      2.87 o 
   4  10   7        0.23       -1.33      1.40 o 
   5  10   7       52.94       55.60      4.86 o 
  -2  11   7      119.72      111.42     11.07 o 
  -1  11   7        3.12       -1.25      3.71 o 
   0  11   7       20.19       17.66      2.78 o 
   1  11   7       35.48       43.08      4.07 o 
   2  11   7       33.76       28.92      3.51 o 
   3  11   7       24.21       24.05      2.91 o 
   4  11   7        2.04        0.35      1.99 o 
   0  12   7       23.66       27.90      6.59 o 
   1  12   7       65.51       70.32      5.16 o 
   2  12   7       95.54       82.14      6.49 o 
  -3 -11   8       12.22       12.78      3.74 o 
  -2 -11   8       46.76       41.79      4.33 o 
  -1 -11   8       51.33       53.82      4.71 o 
   0 -11   8       57.65       72.78      6.81 o 
   1 -11   8       58.64       62.93      8.78 o 
  -4 -10   8       22.68       26.87      4.32 o 
  -3 -10   8       91.87      105.77      8.24 o 
  -2 -10   8      124.95      121.83      6.00 o 
  -1 -10   8        1.01        1.59      1.67 o 
   0 -10   8        0.74        1.54      2.23 o 
   1 -10   8      121.18      139.70     12.50 o 
   2 -10   8      108.78       94.78      7.69 o 
   3 -10   8      181.46      191.82     14.25 o 
  -5  -9   8       21.55       21.64      3.87 o 
  -4  -9   8       42.74       49.67      4.23 o 
  -3  -9   8       12.97        9.88      2.33 o 
  -2  -9   8       14.36       10.80      1.97 o 
  -1  -9   8       44.93       42.64      3.20 o 
   0  -9   8       35.01       36.04      3.55 o 
   1  -9   8      159.95      160.75     13.17 o 
   2  -9   8       60.97       48.00      5.52 o 
   3  -9   8       14.22        6.87      4.07 o 
   4  -9   8       27.58       19.32      6.02 o 
  -6  -8   8       46.50       55.88      5.93 o 
  -5  -8   8        0.40        1.62      1.87 o 
  -4  -8   8        3.84        3.94      2.03 o 
  -3  -8   8        0.08        0.51      1.24 o 
  -2  -8   8       50.61       54.49      3.94 o 
  -1  -8   8      223.81      232.52      6.21 o 
   0  -8   8      355.68      374.14      9.63 o 
   1  -8   8       26.96       28.00      3.88 o 
   2  -8   8       22.25       17.68      5.95 o 
   3  -8   8       60.81       46.77      7.37 o 
   4  -8   8        2.81        9.28      4.07 o 
  -6  -7   8        4.95        7.99      2.79 o 
  -5  -7   8        8.24        7.63      2.18 o 
  -4  -7   8       28.93       24.98      2.96 o 
  -3  -7   8      303.31      279.20      6.94 o 
  -2  -7   8       58.42       52.81      3.35 o 
  -1  -7   8        8.09       10.99      1.42 o 
   0  -7   8       46.58       42.75      2.84 o 
   1  -7   8       31.80       22.62      3.25 o 
   2  -7   8       75.72       84.87      6.09 o 
   3  -7   8       40.41       41.56      4.85 o 
   4  -7   8       91.00      109.58     10.32 o 
   5  -7   8       43.86       31.85      6.98 o 
  -7  -6   8        4.29        7.60      3.17 o 
  -6  -6   8       14.92        9.73      2.44 o 
  -5  -6   8       18.97       19.46      2.73 o 
  -4  -6   8      323.84      340.43     10.44 o 
  -3  -6   8      632.22      636.32     11.37 o 
  -2  -6   8       39.24       46.07      2.85 o 
  -1  -6   8        0.17       -0.39      0.81 o 
   0  -6   8        9.99       10.79      1.26 o 
   1  -6   8      232.20      208.97      5.33 o 
   2  -6   8      459.10      444.84     13.13 o 
   3  -6   8      213.52      245.41      9.58 o 
   4  -6   8       15.69        6.77      2.57 o 
   5  -6   8       12.33       14.60      2.83 o 
   6  -6   8        0.05       -1.48      2.00 o 
  -7  -5   8       47.54       43.09      9.87 o 
  -6  -5   8       26.12       26.92      3.23 o 
  -5  -5   8      274.30      279.04      7.17 o 
  -4  -5   8      234.81      223.82      6.05 o 
  -3  -5   8       73.09       62.99      3.28 o 
  -2  -5   8       63.34       66.91      4.94 o 
  -1  -5   8        3.92        2.56      0.88 o 
   0  -5   8      593.62      589.17      8.76 o 
   1  -5   8      135.77      138.64      4.06 o 
   2  -5   8        2.91        1.02      1.47 o 
   3  -5   8       38.35       30.19      7.85 o 
   4  -5   8        0.17       -0.35      1.60 o 
   5  -5   8       56.68       55.75      5.13 o 
   6  -5   8       30.14       25.98      3.63 o 
  -7  -4   8       65.11       76.35      6.28 o 
  -6  -4   8       30.55       35.29      3.51 o 
  -5  -4   8       81.58       80.56      5.84 o 
  -4  -4   8       42.95       48.75      3.07 o 
  -3  -4   8      215.21      202.71      9.11 o 
  -2  -4   8      117.54      112.62      4.80 o 
  -1  -4   8      815.58      808.80     10.93 o 
   0  -4   8     1337.68     1315.44     16.02 o 
   1  -4   8       96.03       96.19      2.83 o 
   2  -4   8        6.46       10.02      1.25 o 
   3  -4   8       30.42       30.74      2.85 o 
   4  -4   8      124.98      136.56      5.65 o 
   5  -4   8       80.70       74.71      4.93 o 
   6  -4   8       22.04       24.78      3.50 o 
  -7  -3   8        3.75        1.42      2.28 o 
  -6  -3   8       32.02       27.14      2.67 o 
  -5  -3   8       37.57       38.35      2.89 o 
  -4  -3   8       57.36       53.18      3.08 o 
  -3  -3   8      250.32      225.52      5.72 o 
  -2  -3   8      178.29      175.82      5.61 o 
  -1  -3   8      903.38      890.70     13.22 o 
   0  -3   8      319.41      319.95      6.06 o 
   1  -3   8       29.89       25.75      1.64 o 
   2  -3   8       19.64       26.16      1.95 o 
   3  -3   8      704.84      723.43     12.11 o 
   4  -3   8       69.38       71.67      4.28 o 
   5  -3   8        6.54        9.79      2.24 o 
   6  -3   8        1.81        4.28      2.09 o 
   7  -3   8        0.11        1.54      2.23 o 
  -7  -2   8        6.22        2.08      2.20 o 
  -6  -2   8        1.20        0.44      1.28 o 
  -5  -2   8       39.93       47.64      3.09 o 
  -4  -2   8      727.13      713.92     11.92 o 
  -3  -2   8      529.61      527.83      9.36 o 
  -2  -2   8       66.32       57.89      3.43 o 
  -1  -2   8        7.85        8.47      1.01 o 
   0  -2   8      499.75      480.60     10.08 o 
   1  -2   8      369.97      379.69      6.06 o 
   2  -2   8       23.07       21.58      1.33 o 
   3  -2   8      159.72      159.25      4.02 o 
   4  -2   8      197.77      199.67      6.52 o 
   5  -2   8        0.80        1.79      1.61 o 
   6  -2   8       68.66       59.29      4.84 o 
   7  -2   8       51.51       45.87      4.65 o 
  -7  -1   8        6.49        3.59      4.02 o 
  -6  -1   8       56.14       49.00      4.73 o 
  -5  -1   8      369.48      374.71      9.39 o 
  -4  -1   8      469.62      448.64      8.59 o 
  -3  -1   8       30.97       35.62      1.97 o 
  -2  -1   8      376.24      377.05      6.23 o 
  -1  -1   8       89.44      107.97      3.17 o 
   0  -1   8      506.86      485.85      6.33 o 
   1  -1   8     1794.72     1808.64     16.31 o 
   2  -1   8      321.47      315.59      4.61 o 
   3  -1   8      975.13      965.08     10.64 o 
   4  -1   8        0.92        1.88      1.40 o 
   5  -1   8       73.41       82.80      5.80 o 
   6  -1   8       96.90       87.22      5.41 o 
   7  -1   8       58.19       68.04      5.42 o 
  -7   0   8       50.20       53.16      8.14 o 
  -6   0   8        0.87        1.83      2.05 o 
  -5   0   8        9.03       10.29      1.73 o 
  -4   0   8        0.27        0.56      0.86 o 
  -3   0   8      491.82      475.33      7.56 o 
  -2   0   8       27.75       28.49      1.95 o 
  -1   0   8        2.47        1.01      0.68 o 
   0   0   8      466.10      430.38      5.01 o 
   1   0   8      246.26      271.36      3.78 o 
   2   0   8       82.50       81.13      2.12 o 
   3   0   8       21.55       18.11      1.60 o 
   4   0   8       66.81       58.40      3.71 o 
   5   0   8      470.54      475.34     11.48 o 
   6   0   8       96.44       98.33      7.92 o 
   7   0   8        0.08       -0.11      2.07 o 
  -7   1   8       23.90       29.38      6.59 o 
  -6   1   8       47.41       56.32      7.52 o 
  -5   1   8       25.59       22.51      3.14 o 
  -4   1   8       43.50       46.78      2.43 o 
  -3   1   8      454.68      450.24      8.93 o 
  -2   1   8     1374.79     1317.83     22.45 o 
  -1   1   8        3.07        5.18      0.82 o 
   0   1   8        4.96        2.72      0.61 o 
   1   1   8      551.26      606.66      8.34 o 
   2   1   8      111.87      105.46      2.41 o 
   3   1   8       85.20       76.12      2.89 o 
   4   1   8      370.58      394.27      8.77 o 
   5   1   8      465.32      466.76     11.27 o 
   6   1   8       22.67       20.36      2.99 o 
   7   1   8       41.26       45.53      7.64 o 
  -7   2   8        1.43        0.98      3.70 o 
  -6   2   8       10.12       13.98      3.20 o 
  -5   2   8      404.46      424.76     10.30 o 
  -4   2   8      419.88      403.12      6.45 o 
  -3   2   8      173.71      172.36      4.12 o 
  -2   2   8      118.62      119.28      2.96 o 
  -1   2   8       52.49       41.98      1.87 o 
   0   2   8      677.50      722.03      8.22 o 
   1   2   8      795.46      822.65      9.85 o 
   2   2   8      784.90      767.52      9.65 o 
   3   2   8        5.37       10.09      1.19 o 
   4   2   8      110.38       91.59      3.18 o 
   5   2   8       47.65       55.85      3.36 o 
   6   2   8       51.44       50.04      4.28 o 
   7   2   8       13.52        9.84      2.66 o 
  -7   3   8        4.03        1.66      4.09 o 
  -6   3   8       31.56       26.29      4.18 o 
  -5   3   8      354.43      359.46     11.80 o 
  -4   3   8      311.13      307.24     10.42 o 
  -3   3   8       36.65       41.68      3.72 o 
  -2   3   8        3.43        1.91      0.78 o 
  -1   3   8      639.55      619.60     10.14 o 
   0   3   8      889.06      857.09     10.26 o 
   1   3   8      674.80      652.77      8.32 o 
   2   3   8       88.96       95.56      2.99 o 
   3   3   8       24.06       23.18      1.99 o 
   4   3   8       46.43       42.13      2.41 o 
   5   3   8       13.43       14.30      1.68 o 
   6   3   8      119.44      118.44      5.74 o 
   7   3   8        4.00        4.85      2.77 o 
  -6   4   8      117.08      107.76      7.45 o 
  -5   4   8        2.45        4.20      2.38 o 
  -4   4   8      418.11      409.24     18.43 o 
  -3   4   8       15.18       13.26      1.40 o 
  -2   4   8       36.12       37.54      2.02 o 
  -1   4   8     1848.97     1791.16     19.32 o 
   0   4   8       26.38       20.87      1.47 o 
   1   4   8      277.32      283.29      5.47 o 
   2   4   8       18.56       18.86      1.81 o 
   3   4   8      183.54      191.21      5.10 o 
   4   4   8      371.70      358.23      8.17 o 
   5   4   8      356.58      346.65     10.31 o 
   6   4   8        0.83        1.27      2.05 o 
   7   4   8        1.51        3.33      2.10 o 
  -6   5   8        0.59       -0.02      3.19 o 
  -5   5   8       48.46       52.29      5.40 o 
  -4   5   8      630.57      657.24     19.15 o 
  -3   5   8      477.52      494.53     11.10 o 
  -2   5   8      115.54      107.26      3.89 o 
  -1   5   8       62.46       60.43      2.41 o 
   0   5   8     2126.86     2110.86     29.46 o 
   1   5   8       39.61       43.42      2.35 o 
   2   5   8       88.54       88.08      3.53 o 
   3   5   8      343.94      350.10      7.58 o 
   4   5   8        7.06        9.28      1.48 o 
   5   5   8        2.86       -0.15      1.09 o 
   6   5   8       20.92       24.63      2.49 o 
   7   5   8       29.52       29.41      3.75 o 
  -5   6   8      169.60      166.88      8.60 o 
  -4   6   8      262.91      264.82     14.91 o 
  -3   6   8       90.63      100.76      9.16 o 
  -2   6   8       26.70       28.47      2.09 o 
  -1   6   8      218.78      216.38      4.97 o 
   0   6   8      226.02      239.75      5.74 o 
   1   6   8      498.02      505.26     10.80 o 
   2   6   8        5.02        3.75      1.31 o 
   3   6   8       27.28       27.26      2.38 o 
   4   6   8        0.63       -0.27      1.39 o 
   5   6   8        6.08        7.63      1.61 o 
   6   6   8       68.65       66.64      4.08 o 
   7   6   8       94.09       98.67      6.17 o 
  -5   7   8        6.40        7.50      4.16 o 
  -4   7   8       16.40       20.57      5.34 o 
  -3   7   8       49.09       46.38      6.87 o 
  -2   7   8       23.42       22.14      4.85 o 
  -1   7   8      109.18      116.70      4.76 o 
   0   7   8      163.82      168.55      5.81 o 
   1   7   8       97.72       92.64      3.89 o 
   2   7   8        4.90        2.79      1.34 o 
   3   7   8      100.66       91.82      3.73 o 
   4   7   8      210.19      219.38      8.42 o 
   5   7   8      211.05      221.15      6.61 o 
   6   7   8        4.02        4.54      1.91 o 
  -4   8   8       33.84       28.24      6.48 o 
  -3   8   8        0.31        0.73      2.70 o 
  -2   8   8      252.19      231.38     13.48 o 
  -1   8   8       84.45       88.21      4.64 o 
   0   8   8       54.50       53.69      5.32 o 
   1   8   8       98.20       92.95      4.30 o 
   2   8   8        7.42        3.91      1.51 o 
   3   8   8       21.68       25.99      2.35 o 
   4   8   8      194.47      195.96      8.48 o 
   5   8   8       95.08       92.87      4.77 o 
   6   8   8        4.09        2.32      2.13 o 
  -4   9   8      186.89      191.41     13.96 o 
  -3   9   8      126.95      110.77     10.73 o 
  -2   9   8       47.25       40.63      6.84 o 
  -1   9   8       45.53       57.99      7.18 o 
   0   9   8        5.66        4.09      1.77 o 
   1   9   8      138.36      135.72      4.88 o 
   2   9   8      360.48      372.66     10.07 o 
   3   9   8        9.45       14.72      2.69 o 
   4   9   8       24.44       23.54      2.69 o 
   5   9   8        0.06        0.47      1.60 o 
  -3  10   8       30.02       24.39      6.53 o 
  -2  10   8       40.54       58.39      8.55 o 
  -1  10   8        4.29        2.23      3.46 o 
   0  10   8       37.75       45.05      4.94 o 
   1  10   8       51.72       45.23      4.46 o 
   2  10   8       51.42       51.91      4.40 o 
   3  10   8        3.08       -0.70      1.93 o 
   4  10   8        1.77        3.44      1.88 o 
   5  10   8        0.06       -1.57      1.73 o 
  -1  11   8      166.18      188.30     13.32 o 
   0  11   8      256.27      273.91     10.93 o 
   1  11   8       80.88       82.35      8.59 o 
   2  11   8        6.08        4.31      2.42 o 
   3  11   8        1.27        0.81      2.10 o 
  -2 -11   9       12.94        6.71      3.29 o 
  -1 -11   9        2.47       -1.25      2.00 o 
   0 -11   9      139.03      145.19     12.12 o 
  -4 -10   9        3.40        2.91      2.10 o 
  -3 -10   9       18.52       19.91      4.03 o 
  -2 -10   9       13.32       18.87      4.48 o 
  -1 -10   9      112.10      125.56     12.76 o 
   0 -10   9      167.05      187.67      9.33 o 
   1 -10   9       61.92       75.96      6.90 o 
   2 -10   9        0.20        0.70      3.71 o 
  -5  -9   9       12.73       10.74      2.80 o 
  -4  -9   9       34.65       33.65      3.70 o 
  -3  -9   9       13.69       12.87      2.57 o 
  -2  -9   9       88.07       89.73     16.59 o 
  -1  -9   9      286.67      302.03      7.78 o 
   0  -9   9       24.70       17.23      2.81 o 
   1  -9   9       32.27       27.66      4.29 o 
   2  -9   9       39.06       34.18      4.78 o 
   3  -9   9       29.33       35.53      7.21 o 
  -5  -8   9        8.13        6.46      2.34 o 
  -4  -8   9       83.20       80.21      5.58 o 
  -3  -8   9       47.29       47.40      3.98 o 
  -2  -8   9       15.44       10.94      2.66 o 
  -1  -8   9       17.96       18.01      2.20 o 
   0  -8   9      166.27      159.12      7.20 o 
   1  -8   9       21.63       22.05      3.60 o 
   2  -8   9        0.39        0.93      1.90 o 
   3  -8   9       33.33       33.27     12.32 o 
  -6  -7   9       33.70       42.94      4.37 o 
  -5  -7   9      288.41      304.74      9.40 o 
  -4  -7   9       73.47       76.64      6.11 o 
  -3  -7   9        4.89        4.65      1.52 o 
  -2  -7   9       10.81       12.73      1.92 o 
  -1  -7   9        0.61       -0.75      1.05 o 
   0  -7   9      229.62      259.49      6.46 o 
   1  -7   9      741.71      709.10     18.19 o 
   2  -7   9       52.40       54.92      5.35 o 
   3  -7   9        5.12        0.78      4.28 o 
   4  -7   9       28.22       21.15      5.50 o 
   5  -7   9        0.23        3.09      2.70 o 
  -6  -6   9       70.03       74.95      5.19 o 
  -5  -6   9       75.26       72.95      4.85 o 
  -4  -6   9       48.23       46.72      3.91 o 
  -3  -6   9        6.65        3.73      1.47 o 
  -2  -6   9      316.52      296.18      6.97 o 
  -1  -6   9      581.41      562.86     10.19 o 
   0  -6   9        0.36        1.01      0.91 o 
   1  -6   9        4.01        1.46      1.36 o 
   2  -6   9        8.38        3.07      2.54 o 
   3  -6   9       15.95       15.18      3.09 o 
   4  -6   9       78.33       78.09      8.91 o 
   5  -6   9       70.75       65.17      6.48 o 
  -6  -5   9       80.15       80.11      5.22 o 
  -5  -5   9      214.42      201.67      7.10 o 
  -4  -5   9       15.57       15.68      2.04 o 
  -3  -5   9        1.59        1.85      1.17 o 
  -2  -5   9      990.13      965.77     15.04 o 
  -1  -5   9      143.04      148.99      4.63 o 
   0  -5   9      103.21      103.46      3.21 o 
   1  -5   9       72.54       64.91      3.15 o 
   2  -5   9      229.34      211.54     16.59 o 
   3  -5   9      265.94      279.69     25.51 o 
   4  -5   9       54.19       57.86      4.44 o 
   5  -5   9       15.15       19.21      3.06 o 
   6  -5   9        3.78        5.42      2.83 o 
  -7  -4   9        7.24        5.10      2.94 o 
  -6  -4   9        7.33       10.13      2.39 o 
  -5  -4   9      228.72      239.26      6.63 o 
  -4  -4   9      119.72      114.18      4.36 o 
  -3  -4   9      184.71      173.70      5.07 o 
  -2  -4   9       17.74       13.84      2.45 o 
  -1  -4   9       43.53       45.38      2.68 o 
   0  -4   9        6.42        4.87      1.05 o 
   1  -4   9      169.24      163.63      4.11 o 
   2  -4   9     1598.03     1643.52     28.82 o 
   3  -4   9      114.18      124.33      4.99 o 
   4  -4   9      167.47      159.08      6.13 o 
   5  -4   9       35.23       35.64      3.93 o 
   6  -4   9       45.77       49.70      4.81 o 
  -7  -3   9        1.30        2.30      2.62 o 
  -6  -3   9       82.87       82.02      5.01 o 
  -5  -3   9      105.94      104.90      4.52 o 
  -4  -3   9       12.57       12.54      1.90 o 
  -3  -3   9       60.22       51.81      3.04 o 
  -2  -3   9       68.38       60.38      3.03 o 
  -1  -3   9      612.65      579.06      9.92 o 
   0  -3   9     1081.50     1033.60     13.28 o 
   1  -3   9      449.25      455.07      8.28 o 
   2  -3   9        8.27       11.76      1.47 o 
   3  -3   9       71.64       71.72      3.46 o 
   4  -3   9       25.66       23.27      2.73 o 
   5  -3   9       35.52       38.81      3.83 o 
   6  -3   9      154.90      160.39      7.27 o 
  -7  -2   9      109.85      107.08      7.27 o 
  -6  -2   9       38.22       33.55      3.46 o 
  -5  -2   9        0.59        0.60      1.22 o 
  -4  -2   9        0.13        0.65      1.12 o 
  -3  -2   9        8.01        6.49      1.82 o 
  -2  -2   9      565.71      554.66      9.74 o 
  -1  -2   9      748.81      718.61     16.17 o 
   0  -2   9       17.21       20.25      2.11 o 
   1  -2   9       12.81       13.41      1.22 o 
   2  -2   9      309.85      318.02      4.56 o 
   3  -2   9       57.10       56.38      2.29 o 
   4  -2   9      224.72      224.52      7.15 o 
   5  -2   9      340.52      348.04     10.38 o 
   6  -2   9       49.07       54.25      4.71 o 
   7  -2   9       26.01       27.14      3.96 o 
  -7  -1   9       43.03       44.37      5.19 o 
  -6  -1   9        0.09       -0.67      1.85 o 
  -5  -1   9       52.17       43.30      4.17 o 
  -4  -1   9      331.89      333.14      7.33 o 
  -3  -1   9     1015.75      967.76     14.79 o 
  -2  -1   9       21.86       21.19      1.62 o 
  -1  -1   9        1.26        1.15      0.85 o 
   0  -1   9       48.67       46.64      2.66 o 
   1  -1   9       71.06       62.89      1.86 o 
   2  -1   9      604.84      596.94      9.39 o 
   3  -1   9        5.28        6.38      0.98 o 
   4  -1   9      110.30      121.09      8.13 o 
   5  -1   9       29.68       31.58      5.41 o 
   6  -1   9       30.38       36.11      3.97 o 
   7  -1   9        6.33        5.43      2.56 o 
  -7   0   9       32.98       34.04      6.86 o 
  -6   0   9        9.66       12.29      2.88 o 
  -5   0   9       59.37       61.62      3.50 o 
  -4   0   9      127.27      124.50      5.26 o 
  -3   0   9     1083.44     1095.12     14.35 o 
  -2   0   9       83.67       86.19      4.58 o 
  -1   0   9      992.27      962.03     12.61 o 
   0   0   9      249.36      271.97      5.36 o 
   1   0   9      573.03      568.46      6.54 o 
   2   0   9     1374.54     1345.24     13.94 o 
   3   0   9      121.27      125.26      3.19 o 
   4   0   9       19.36       20.22      2.53 o 
   5   0   9        7.52        9.49      2.11 o 
   6   0   9       32.51       32.79      3.82 o 
   7   0   9       32.46       37.89      4.32 o 
  -6   1   9      301.08      293.77     15.85 o 
  -5   1   9      290.68      273.21     11.85 o 
  -4   1   9       34.07       34.46      2.30 o 
  -3   1   9        0.14        0.17      0.96 o 
  -2   1   9       98.66      102.93      4.28 o 
  -1   1   9      246.72      231.29      4.35 o 
   0   1   9      364.53      339.77      5.46 o 
   1   1   9      368.28      385.16      5.66 o 
   2   1   9      518.96      543.34      6.92 o 
   3   1   9      540.41      532.85      7.73 o 
   4   1   9        8.84        5.40      1.91 o 
   5   1   9       33.99       29.51      3.19 o 
   6   1   9       77.83       80.52      5.39 o 
   7   1   9       22.14       19.05      3.35 o 
  -6   2   9      400.63      414.92     19.57 o 
  -5   2   9      135.42      133.49      5.35 o 
  -4   2   9      185.23      173.62      4.07 o 
  -3   2   9      197.27      190.08      4.52 o 
  -2   2   9      479.26      449.05      6.88 o 
  -1   2   9      292.30      277.05      5.10 o 
   0   2   9      327.07      318.82      7.69 o 
   1   2   9      114.64      102.02      2.84 o 
   2   2   9        1.30       -0.09      0.75 o 
   3   2   9        0.36       -0.09      0.81 o 
   4   2   9        0.67        0.52      0.93 o 
   5   2   9       25.50       19.95      2.77 o 
   6   2   9       10.16       10.56      2.45 o 
   7   2   9       68.50       68.04      5.49 o 
  -6   3   9        5.09        5.34      3.14 o 
  -5   3   9       16.72       16.10      3.21 o 
  -4   3   9       32.47       31.99      2.90 o 
  -3   3   9       65.87       69.56      2.92 o 
  -2   3   9      616.90      620.52      8.61 o 
  -1   3   9      382.33      347.03      5.77 o 
   0   3   9      106.93      105.99      3.49 o 
   1   3   9       25.18       25.90      1.82 o 
   2   3   9      413.85      393.78      6.98 o 
   3   3   9      261.73      249.99      5.38 o 
   4   3   9       69.45       64.40      3.32 o 
   5   3   9        6.01        3.60      1.41 o 
   6   3   9       47.35       41.77      5.05 o 
   7   3   9       65.01       60.91      6.46 o 
  -6   4   9       28.80       35.57      4.97 o 
  -5   4   9        3.53        5.27      2.59 o 
  -4   4   9       34.53       36.99      4.20 o 
  -3   4   9      454.78      450.68     10.18 o 
  -2   4   9       41.22       45.30      2.27 o 
  -1   4   9       10.24       11.88      1.30 o 
   0   4   9        0.38       -0.45      0.80 o 
   1   4   9      432.81      424.54      7.32 o 
   2   4   9      163.95      163.45      4.69 o 
   3   4   9       18.56       18.88      2.32 o 
   4   4   9       38.48       44.42      2.99 o 
   5   4   9       45.16       41.23      2.72 o 
   6   4   9        8.58        8.58      2.27 o 
   7   4   9       19.89       21.88      3.43 o 
  -6   5   9       73.41       83.87     10.35 o 
  -5   5   9        9.95        9.58      3.04 o 
  -4   5   9        0.69        0.55      1.92 o 
  -3   5   9      257.17      247.99      6.89 o 
  -2   5   9      317.37      313.71      6.30 o 
  -1   5   9        7.87        9.34      1.35 o 
   0   5   9      229.18      219.24      6.81 o 
   1   5   9      595.01      588.90      9.36 o 
   2   5   9      206.47      210.97      5.56 o 
   3   5   9      241.95      233.04      6.93 o 
   4   5   9        7.73        6.01      1.59 o 
   5   5   9      405.38      401.49      8.01 o 
   6   5   9       88.66       94.83      5.67 o 
   7   5   9        1.34       -1.70      2.00 o 
  -5   6   9        4.43        4.08      2.88 o 
  -4   6   9       58.33       61.51      5.72 o 
  -3   6   9      561.99      544.55     15.39 o 
  -2   6   9      491.50      499.17      7.80 o 
  -1   6   9      315.64      307.21      5.70 o 
   0   6   9      210.96      222.41      5.95 o 
   1   6   9      102.58      103.60      3.93 o 
   2   6   9      334.66      355.10     10.86 o 
   3   6   9        0.24        1.01      1.19 o 
   4   6   9        0.22        0.85      1.45 o 
   5   6   9       66.20       69.95      5.07 o 
   6   6   9       52.93       49.06      3.76 o 
  -5   7   9        1.39        1.09      3.77 o 
  -4   7   9       54.15       56.50      5.83 o 
  -3   7   9      121.12      137.71      7.81 o 
  -2   7   9       96.13       95.97      4.86 o 
  -1   7   9       72.39       79.63      3.78 o 
   0   7   9      357.44      331.24     10.60 o 
   1   7   9      436.64      443.29     10.27 o 
   2   7   9     1145.62     1146.30     17.88 o 
   3   7   9      189.86      188.31      5.80 o 
   4   7   9        6.38        9.21      2.29 o 
   5   7   9       21.16       25.22      3.73 o 
   6   7   9       10.41        6.85      2.15 o 
  -4   8   9       46.31       67.71      9.57 o 
  -3   8   9        9.82        8.85      4.41 o 
  -2   8   9        2.46        5.87      3.52 o 
  -1   8   9      244.03      250.42      7.73 o 
   0   8   9      241.15      244.66      9.51 o 
   1   8   9      262.76      251.20      7.83 o 
   2   8   9      193.03      198.98      6.07 o 
   3   8   9        1.92        1.84      1.87 o 
   4   8   9      159.66      158.53      9.63 o 
   5   8   9       20.00       22.14      2.75 o 
   6   8   9      120.38      132.25      6.69 o 
  -3   9   9        0.63        5.69      3.61 o 
  -2   9   9        5.90        8.05      4.11 o 
  -1   9   9      198.86      200.33      8.77 o 
   0   9   9      215.59      227.56     22.64 o 
   1   9   9        0.96       -0.18      2.55 o 
   2   9   9        1.61        1.07      1.91 o 
   3   9   9        4.89        4.92      2.08 o 
   4   9   9       16.49       15.33      2.89 o 
   5   9   9        0.88       -0.22      1.79 o 
  -2  10   9       56.59       66.91      9.25 o 
  -1  10   9       30.77       43.18      7.55 o 
   0  10   9       10.72       10.24      7.37 o 
   1  10   9        5.60        6.86      5.88 o 
   2  10   9        2.38        1.43      1.92 o 
   3  10   9       86.12       77.14      5.37 o 
   4  10   9      122.47      119.32      6.55 o 
   0  11   9        5.50        5.29      2.87 o 
   1  11   9       84.47       99.89      7.46 o 
   2  11   9       21.40       28.55      3.76 o 
   3  11   9       16.66       19.42      6.05 o 
  -3 -10  10      116.11      102.42      7.81 o 
  -2 -10  10        7.76        6.10      4.06 o 
  -1 -10  10       46.75       64.05      6.41 o 
   0 -10  10        1.18        0.55      3.69 o 
   1 -10  10      112.30      120.07     11.19 o 
  -4  -9  10       83.94       92.83      5.84 o 
  -3  -9  10        8.44        4.90      2.21 o 
  -2  -9  10        0.06        0.21      3.21 o 
  -1  -9  10       16.82       16.10      3.57 o 
   0  -9  10       50.65       42.55      5.19 o 
   1  -9  10      113.56      109.13      7.68 o 
   2  -9  10        0.13       -0.76      2.56 o 
   3  -9  10        3.98       -0.39      3.70 o 
  -5  -8  10       15.43       19.17      3.24 o 
  -4  -8  10        0.05        0.14      1.74 o 
  -3  -8  10       20.66       19.32      2.84 o 
  -2  -8  10        1.55        0.78      1.66 o 
  -1  -8  10       58.62       71.69      4.73 o 
   0  -8  10      170.82      178.82      6.71 o 
   1  -8  10       18.07       15.37      5.35 o 
   2  -8  10        9.29       12.27      4.02 o 
   3  -8  10       15.01        7.37      5.56 o 
  -5  -7  10        4.11        4.73      2.26 o 
  -4  -7  10       69.11       62.81      5.55 o 
  -3  -7  10      213.94      210.00     11.74 o 
  -2  -7  10       83.78       82.68      4.12 o 
  -1  -7  10        0.69        2.63      1.34 o 
   0  -7  10        7.73        5.54      1.57 o 
   1  -7  10      140.36      131.52      8.17 o 
   2  -7  10      164.45      153.26     14.66 o 
   3  -7  10       77.91       76.62      6.43 o 
   4  -7  10       29.06       34.56      7.25 o 
  -6  -6  10       22.23       21.87      4.13 o 
  -5  -6  10        0.11       -0.69      1.74 o 
  -4  -6  10      213.34      200.94      7.16 o 
  -3  -6  10      492.06      472.19     13.06 o 
  -2  -6  10        8.69        9.47      1.79 o 
  -1  -6  10       39.77       43.76      2.94 o 
   0  -6  10       81.80       91.18      3.85 o 
   1  -6  10      234.98      247.58      7.53 o 
   2  -6  10      269.67      284.64     10.39 o 
   3  -6  10        4.21        1.27      3.13 o 
   4  -6  10        0.15        2.66      2.41 o 
   5  -6  10        0.47        1.69      2.60 o 
  -6  -5  10        6.53        6.80      2.49 o 
  -5  -5  10        0.30       -0.27      1.57 o 
  -4  -5  10      111.88      131.11      6.12 o 
  -3  -5  10       26.17       26.71      2.58 o 
  -2  -5  10      182.03      182.65      5.41 o 
  -1  -5  10        0.51        0.84      1.08 o 
   0  -5  10      738.75      752.83     12.41 o 
   1  -5  10      180.04      201.22      5.44 o 
   2  -5  10       37.13       39.39      4.16 o 
   3  -5  10        2.96        3.29      2.02 o 
   4  -5  10       10.03        7.31      2.86 o 
   5  -5  10      126.42      147.73      8.24 o 
  -6  -4  10        0.23        0.46      1.91 o 
  -5  -4  10       29.32       21.78      3.62 o 
  -4  -4  10       48.12       44.41      3.23 o 
  -3  -4  10      200.53      195.15      5.67 o 
  -2  -4  10        0.75       -0.79      0.97 o 
  -1  -4  10       35.35       35.02      2.89 o 
   0  -4  10     1226.40     1275.48     22.23 o 
   1  -4  10      408.62      400.18      6.99 o 
   2  -4  10      146.33      148.26      6.68 o 
   3  -4  10        4.03        5.42      1.58 o 
   4  -4  10      183.92      181.27      6.24 o 
   5  -4  10       22.75       21.37      5.21 o 
   6  -4  10        6.14        9.59      2.88 o 
  -6  -3  10       45.98       41.86      4.01 o 
  -5  -3  10        4.16        1.54      1.64 o 
  -4  -3  10      314.30      272.58      6.92 o 
  -3  -3  10     1022.66      998.73     15.73 o 
  -2  -3  10      125.18      127.11      8.72 o 
  -1  -3  10       13.96       11.90      1.62 o 
   0  -3  10       18.95       18.29      1.92 o 
   1  -3  10      332.71      316.77      6.65 o 
   2  -3  10        0.34        1.13      0.80 o 
   3  -3  10       99.00      102.59      4.05 o 
   4  -3  10      413.83      437.61     10.97 o 
   5  -3  10       44.87       43.96      4.22 o 
   6  -3  10       53.20       48.33      4.68 o 
  -6  -2  10       60.69       61.16      4.56 o 
  -5  -2  10      175.16      188.38      7.07 o 
  -4  -2  10      263.18      261.77      9.98 o 
  -3  -2  10      142.52      139.11      5.05 o 
  -2  -2  10       42.03       44.52      2.84 o 
  -1  -2  10      140.46      143.37      4.36 o 
   0  -2  10      377.80      371.72      7.43 o 
   1  -2  10     1159.28     1161.68     13.44 o 
   2  -2  10       69.71       76.92      2.34 o 
   3  -2  10       26.53       22.64      1.95 o 
   4  -2  10       99.25       97.16      5.08 o 
   5  -2  10       38.19       33.47      3.59 o 
   6  -2  10        7.45        2.18      2.17 o 
  -6  -1  10       69.76       76.06      6.03 o 
  -5  -1  10      199.65      196.36      5.90 o 
  -4  -1  10       11.84        9.60      1.71 o 
  -3  -1  10      222.49      208.04      5.61 o 
  -2  -1  10        7.07        6.22      1.30 o 
  -1  -1  10      174.92      167.15      4.48 o 
   0  -1  10      340.77      335.80      6.12 o 
   1  -1  10      782.50      785.15      9.24 o 
   2  -1  10       80.57       79.78      2.30 o 
   3  -1  10      836.23      840.01     20.15 o 
   4  -1  10       60.90       58.67      5.39 o 
   5  -1  10      342.72      372.68     10.32 o 
   6  -1  10       72.33       73.45      5.43 o 
  -6   0  10        0.51        2.67      2.29 o 
  -5   0  10        8.49        9.15      1.82 o 
  -4   0  10       13.09       10.84      1.97 o 
  -3   0  10      398.75      400.56      8.22 o 
  -2   0  10      420.42      394.61      7.91 o 
  -1   0  10      494.77      475.78      7.79 o 
   0   0  10       15.51       16.57      1.38 o 
   1   0  10      277.85      273.51      4.50 o 
   2   0  10      321.53      309.63      4.94 o 
   3   0  10      397.90      395.11      6.47 o 
   4   0  10      115.98      112.47      5.42 o 
   5   0  10      169.71      181.72      6.93 o 
   6   0  10       17.30       20.66      3.21 o 
   7   0  10       18.39       15.70      3.26 o 
  -6   1  10       11.73       13.94      3.20 o 
  -5   1  10        6.33        3.49      3.32 o 
  -4   1  10       34.04       39.35      2.53 o 
  -3   1  10      250.46      250.83      5.45 o 
  -2   1  10      472.39      445.93      7.57 o 
  -1   1  10        1.95        1.22      0.84 o 
   0   1  10      120.58      122.53      3.18 o 
   1   1  10       10.73        9.95      1.26 o 
   2   1  10      357.67      366.44      6.02 o 
   3   1  10     1220.89     1230.74     14.72 o 
   4   1  10       19.42       19.60      1.73 o 
   5   1  10       27.61       25.94      3.21 o 
   6   1  10       16.42       21.49      3.27 o 
   7   1  10        0.18       -1.85      2.19 o 
  -6   2  10        1.80        4.53      3.89 o 
  -5   2  10       35.68       40.17      3.52 o 
  -4   2  10      736.36      726.72     10.18 o 
  -3   2  10        6.34        4.65      1.20 o 
  -2   2  10       44.81       41.30      2.47 o 
  -1   2  10       30.69       27.49      1.81 o 
   0   2  10      415.31      416.02      8.97 o 
   1   2  10      379.83      355.73      6.47 o 
   2   2  10      288.03      286.54      5.78 o 
   3   2  10       25.84       27.21      1.90 o 
   4   2  10       82.54       84.28      3.42 o 
   5   2  10       56.35       49.34      4.13 o 
   6   2  10       21.67       25.66      4.20 o 
   7   2  10      143.29      158.61      7.96 o 
  -6   3  10        1.23        5.46      2.97 o 
  -5   3  10        2.83        2.00      2.21 o 
  -4   3  10      224.05      222.69      9.52 o 
  -3   3  10       60.02       56.77      3.07 o 
  -2   3  10      287.96      266.26      5.17 o 
  -1   3  10        2.69        5.33      1.08 o 
   0   3  10      941.08      931.44     11.94 o 
   1   3  10      189.99      177.65      5.85 o 
   2   3  10       67.90       74.31      3.63 o 
   3   3  10        0.61        0.97      0.95 o 
   4   3  10      139.62      141.17      7.28 o 
   5   3  10       19.23       18.94      2.40 o 
   6   3  10       61.72       59.29      5.94 o 
   7   3  10       22.11       23.76      4.63 o 
  -6   4  10       14.16       14.30      5.18 o 
  -5   4  10       14.30       11.74      5.45 o 
  -4   4  10       58.29       60.71      5.35 o 
  -3   4  10      419.84      437.59      7.26 o 
  -2   4  10       20.81       19.81      1.69 o 
  -1   4  10      388.37      373.63      6.49 o 
   0   4  10      785.78      793.75     11.57 o 
   1   4  10      214.58      218.44      7.24 o 
   2   4  10      170.52      173.11      4.53 o 
   3   4  10       61.52       69.35      3.56 o 
   4   4  10      647.27      637.93     11.73 o 
   5   4  10       90.07       94.17      4.47 o 
   6   4  10        5.46        4.09      2.83 o 
  -5   5  10        2.57        4.22      2.74 o 
  -4   5  10       41.39       35.65      4.42 o 
  -3   5  10      349.20      344.91      9.22 o 
  -2   5  10       12.49       13.23      1.89 o 
  -1   5  10        2.47        3.77      1.09 o 
   0   5  10      235.09      216.39      5.97 o 
   1   5  10       13.77       18.32      2.11 o 
   2   5  10       71.74       73.71      3.30 o 
   3   5  10        2.00        1.48      1.44 o 
   4   5  10      154.91      168.86      5.68 o 
   5   5  10       54.52       50.76      6.94 o 
   6   5  10       18.17        9.65      3.33 o 
  -5   6  10      183.29      187.61     13.57 o 
  -4   6  10       78.89       81.67     16.32 o 
  -3   6  10       79.42       80.73      8.38 o 
  -2   6  10       71.56       75.05      3.09 o 
  -1   6  10      107.51      104.33      3.88 o 
   0   6  10       70.58       72.28      3.81 o 
   1   6  10      134.24      132.71      5.43 o 
   2   6  10       67.18       71.30      3.72 o 
   3   6  10       87.95       82.46      4.07 o 
   4   6  10      144.76      148.57      7.39 o 
   5   6  10        4.91        4.04      2.10 o 
   6   6  10        0.48        2.29      2.15 o 
  -4   7  10        5.98       11.47      3.50 o 
  -3   7  10       22.92       27.23      3.97 o 
  -2   7  10      116.57      133.94      4.96 o 
  -1   7  10      161.70      174.22      5.50 o 
   0   7  10       15.62       14.59      2.41 o 
   1   7  10       33.14       32.22      4.63 o 
   2   7  10       83.20       79.07      4.09 o 
   3   7  10      123.27      129.08      5.81 o 
   4   7  10       97.37       99.95      5.56 o 
   5   7  10        0.47       -0.44      2.32 o 
   6   7  10       16.50       18.86      4.24 o 
  -3   8  10       43.96       42.51      5.98 o 
  -2   8  10      209.21      218.65     14.05 o 
  -1   8  10      438.61      465.38     11.52 o 
   0   8  10       23.78       24.98      3.13 o 
   1   8  10        5.18        7.98      2.68 o 
   2   8  10       89.68       98.01      6.73 o 
   3   8  10      342.68      367.51     10.27 o 
   4   8  10        7.46        6.67      2.36 o 
   5   8  10        0.12        0.32      2.29 o 
  -2   9  10       17.95       24.26      5.93 o 
  -1   9  10        3.76        2.68      2.38 o 
   0   9  10        1.15        1.08      3.35 o 
   1   9  10       17.30       19.85      3.75 o 
   2   9  10       44.10       48.05      5.31 o 
   3   9  10       50.69       63.90      7.27 o 
   4   9  10        3.63        4.17      2.23 o 
  -1  10  10       91.23       94.28     10.57 o 
   0  10  10       99.97      108.97      7.51 o 
   1  10  10       55.78       69.00      6.36 o 
   2  10  10       38.61       37.54      5.06 o 
   3  10  10        4.79        3.87      2.53 o 
  -1 -10  11       61.84       61.50      8.82 o 
  -3  -9  11       60.36       67.17      5.18 o 
  -2  -9  11      372.02      376.79     18.46 o 
  -1  -9  11       57.39       58.39      6.17 o 
   0  -9  11      167.13      152.23     13.34 o 
   1  -9  11       58.08       60.96      6.28 o 
   2  -9  11        8.45        6.75      4.64 o 
  -4  -8  11       74.26       74.05      5.38 o 
  -3  -8  11       60.49       70.93      5.63 o 
  -2  -8  11        7.96        4.05      2.11 o 
  -1  -8  11        4.59        1.04      2.41 o 
   0  -8  11        2.05        2.40      2.45 o 
   1  -8  11       46.79       62.05      5.83 o 
   2  -8  11      157.10      174.41     19.24 o 
   3  -8  11      101.27      112.14     22.81 o 
  -5  -7  11      200.94      200.84      7.91 o 
  -4  -7  11      127.73      114.26      6.15 o 
  -3  -7  11        0.13       -0.52      1.60 o 
  -2  -7  11        6.80        7.23      2.11 o 
  -1  -7  11        6.65        8.66      1.78 o 
   0  -7  11      105.13      129.62      9.66 o 
   1  -7  11      370.87      399.76     17.45 o 
   2  -7  11       77.62       73.71      6.22 o 
   3  -7  11        5.53        4.89      2.94 o 
   4  -7  11        0.32        0.58      2.51 o 
  -5  -6  11        9.49        6.92      2.38 o 
  -4  -6  11       68.90       69.11      5.74 o 
  -3  -6  11       23.74       20.57      4.43 o 
  -2  -6  11        5.59        4.90      1.57 o 
  -1  -6  11      343.18      335.04      7.81 o 
   0  -6  11        6.53        8.68      2.03 o 
   1  -6  11        0.38        2.44      2.11 o 
   2  -6  11       12.60        5.76      2.43 o 
   3  -6  11       13.29       12.18      3.31 o 
   4  -6  11       79.63       94.82      7.37 o 
  -6  -5  11       26.58       30.05      3.81 o 
  -5  -5  11       27.00       25.75      3.39 o 
  -4  -5  11       26.10       23.86      4.61 o 
  -3  -5  11       43.52       45.13      3.89 o 
  -2  -5  11       25.51       33.88      5.36 o 
  -1  -5  11       27.81       26.83      2.55 o 
   0  -5  11       29.27       31.95      2.63 o 
   1  -5  11       30.85       32.34      3.06 o 
   2  -5  11       71.66       73.13      5.70 o 
   3  -5  11      180.37      172.86      6.71 o 
   4  -5  11        4.57        5.25      2.08 o 
   5  -5  11       11.74       20.91      6.24 o 
  -6  -4  11       10.21        8.94      2.69 o 
  -5  -4  11       16.91       19.63      2.99 o 
  -4  -4  11       32.09       32.44      3.47 o 
  -3  -4  11       46.36       52.29      3.44 o 
  -2  -4  11      269.03      256.49      7.60 o 
  -1  -4  11       21.25       24.35      2.33 o 
   0  -4  11       94.11       91.29      3.87 o 
   1  -4  11      115.45      111.68      4.93 o 
   2  -4  11      400.50      425.75     10.31 o 
   3  -4  11      178.44      188.95      6.74 o 
   4  -4  11       47.09       44.38      6.16 o 
   5  -4  11       31.61       29.44      4.32 o 
  -6  -3  11       61.25       54.67      8.78 o 
  -5  -3  11        3.41        1.35      1.64 o 
  -4  -3  11        0.69        0.70      1.48 o 
  -3  -3  11      108.77      109.09      4.47 o 
  -2  -3  11      405.03      396.56     10.49 o 
  -1  -3  11      182.86      176.24      5.42 o 
   0  -3  11       47.15       39.02      2.81 o 
   1  -3  11        0.43       -0.64      1.08 o 
   2  -3  11       63.57       70.36      2.78 o 
   3  -3  11      119.65      130.04      4.59 o 
   4  -3  11        0.10        1.20      1.57 o 
   5  -3  11       10.30       17.52      3.09 o 
   6  -3  11       68.43       64.95      5.56 o 
  -6  -2  11       54.78       69.20      5.09 o 
  -5  -2  11        0.44        0.24      1.74 o 
  -4  -2  11       19.91       15.88      2.15 o 
  -3  -2  11       50.33       47.95      3.16 o 
  -2  -2  11      698.51      670.44     11.86 o 
  -1  -2  11      463.36      439.99     10.94 o 
   0  -2  11      136.03      141.26      5.12 o 
   1  -2  11       38.23       36.55      2.61 o 
   2  -2  11       99.88      100.15      2.83 o 
   3  -2  11      329.97      324.72     10.75 o 
   4  -2  11        5.43        8.67      2.87 o 
   5  -2  11       11.61       12.05      2.75 o 
   6  -2  11       54.13       52.24      4.91 o 
  -6  -1  11        3.95        2.20      2.35 o 
  -5  -1  11        3.46        2.77      1.89 o 
  -4  -1  11      240.84      237.08      6.50 o 
  -3  -1  11      196.46      185.75      5.49 o 
  -2  -1  11        8.45        8.05      1.78 o 
  -1  -1  11       16.49       12.51      1.99 o 
   0  -1  11       87.96       96.51      3.26 o 
   1  -1  11        6.82        3.44      0.96 o 
   2  -1  11      701.57      691.38      8.17 o 
   3  -1  11      135.27      138.87      3.48 o 
   4  -1  11        3.85        1.46      1.63 o 
   5  -1  11       25.05       21.84      3.24 o 
   6  -1  11       96.57       94.78      6.68 o 
  -6   0  11        2.97        0.27      2.33 o 
  -5   0  11       82.71       75.04      4.76 o 
  -4   0  11      299.07      302.81      8.57 o 
  -3   0  11      508.90      493.67      9.74 o 
  -2   0  11       61.71       62.52      3.87 o 
  -1   0  11      113.47       88.74      3.99 o 
   0   0  11      302.55      287.48      5.33 o 
   1   0  11      511.53      507.86      8.41 o 
   2   0  11     1047.56     1045.05     12.24 o 
   3   0  11      108.33       97.47      3.26 o 
   4   0  11       16.59       11.40      3.36 o 
   5   0  11        1.19        0.16      1.71 o 
   6   0  11      102.67      103.33      9.98 o 
  -6   1  11       45.71       50.71      5.44 o 
  -5   1  11       24.87       21.86      3.82 o 
  -4   1  11       16.62       14.13      1.74 o 
  -3   1  11        6.93        5.17      1.25 o 
  -2   1  11       61.05       60.17      2.89 o 
  -1   1  11       35.34       38.68      2.18 o 
   0   1  11      617.51      612.62      9.67 o 
   1   1  11      421.66      414.77     10.46 o 
   2   1  11      103.83       94.73      3.35 o 
   3   1  11        2.12        1.81      1.01 o 
   4   1  11        0.41        0.98      1.13 o 
   5   1  11       19.30       18.99      4.04 o 
   6   1  11       21.46       18.51      3.18 o 
  -5   2  11       63.80       63.71      5.42 o 
  -4   2  11        0.81        0.44      1.03 o 
  -3   2  11       24.21       22.65      2.07 o 
  -2   2  11      703.00      674.32      9.57 o 
  -1   2  11      303.75      297.66      5.58 o 
   0   2  11        0.23        0.54      0.85 o 
   1   2  11        1.32       -0.17      0.85 o 
   2   2  11        3.34        2.26      1.05 o 
   3   2  11       10.54       10.00      1.51 o 
   4   2  11      189.18      195.53      4.72 o 
   5   2  11      126.80      130.65      6.12 o 
   6   2  11        0.24        1.14      2.15 o 
  -5   3  11        2.44        0.94      2.15 o 
  -4   3  11       51.67       51.71      3.82 o 
  -3   3  11      327.72      310.35      6.56 o 
  -2   3  11      315.35      303.69      6.83 o 
  -1   3  11        0.72        0.57      0.81 o 
   0   3  11      187.89      170.55      4.11 o 
   1   3  11        1.08        1.72      1.25 o 
   2   3  11      569.81      562.14     10.70 o 
   3   3  11      301.67      315.83      8.05 o 
   4   3  11       54.86       55.86      4.20 o 
   5   3  11        0.85        2.12      2.31 o 
   6   3  11        0.88        1.49      2.58 o 
  -5   4  11       84.08       86.22      6.75 o 
  -4   4  11       15.63       15.05      3.19 o 
  -3   4  11       35.75       34.56      2.34 o 
  -2   4  11      103.64       99.02      4.28 o 
  -1   4  11      238.64      244.49      5.40 o 
   0   4  11        4.11        3.23      1.14 o 
   1   4  11      223.14      235.77      6.97 o 
   2   4  11      592.67      569.35     10.93 o 
   3   4  11       58.34       57.91      3.44 o 
   4   4  11       41.09       39.49      3.10 o 
   5   4  11        0.18       -1.34      1.64 o 
   6   4  11       90.99       76.19      6.91 o 
  -5   5  11       76.57       75.85      9.57 o 
  -4   5  11       10.07       15.38      7.00 o 
  -3   5  11        8.75        9.51      1.68 o 
  -2   5  11       59.77       63.03      2.94 o 
  -1   5  11      285.81      288.30      5.75 o 
   0   5  11       42.31       43.87      2.82 o 
   1   5  11       13.61       13.73      2.63 o 
   2   5  11       33.49       34.68      2.99 o 
   3   5  11        1.29        1.23      1.34 o 
   4   5  11       46.09       34.94      5.42 o 
   5   5  11       52.79       49.97      4.38 o 
   6   5  11      149.64      144.64      9.14 o 
  -4   6  11       19.96       22.44      4.10 o 
  -3   6  11        9.62        7.63      7.71 o 
  -2   6  11      107.82      113.67      4.30 o 
  -1   6  11        0.28       -0.67      1.05 o 
   0   6  11        5.85        5.79      1.62 o 
   1   6  11        3.41        6.11      1.65 o 
   2   6  11      310.18      313.46     10.12 o 
   3   6  11      152.74      156.48      6.23 o 
   4   6  11        1.96        1.33      1.80 o 
   5   6  11       27.25       32.88      4.94 o 
   6   6  11       69.43       68.24      5.38 o 
  -4   7  11      135.22      164.52      8.94 o 
  -3   7  11      118.01      144.61     12.85 o 
  -2   7  11        8.58        5.27      2.11 o 
  -1   7  11       37.14       34.89      2.72 o 
   0   7  11       40.03       45.40      4.87 o 
   1   7  11       80.98       84.60      8.27 o 
   2   7  11      254.23      255.17     10.15 o 
   3   7  11      157.84      173.72      6.70 o 
   4   7  11       14.31        9.62      2.61 o 
   5   7  11        3.83        0.74      2.07 o 
  -3   8  11       90.45      100.79     10.98 o 
  -2   8  11        0.91        1.30      3.53 o 
  -1   8  11        9.60        2.41      2.44 o 
   0   8  11      120.88      122.49      8.60 o 
   1   8  11      123.61      133.49      7.84 o 
   2   8  11        0.53        0.35      2.13 o 
   3   8  11       13.36       11.07      3.16 o 
   4   8  11        0.08       -1.87      1.87 o 
   5   8  11        8.70        9.22      2.56 o 
  -2   9  11       59.63       48.15      8.59 o 
  -1   9  11       37.32       44.67      5.24 o 
   0   9  11       76.81       80.24      6.60 o 
   1   9  11       14.13       12.92      3.40 o 
   2   9  11        5.30        6.50      4.86 o 
   3   9  11       12.59       16.61      3.74 o 
   4   9  11       65.55       74.66      8.03 o 
   0  10  11        4.15        4.25      3.87 o 
   1  10  11        4.90        5.63      3.15 o 
   2  10  11        0.62       -1.00      2.63 o 
  -2  -9  12        8.13        3.21      4.73 o 
  -1  -9  12       35.35       46.90      8.14 o 
  -3  -8  12       28.61       23.31      5.35 o 
  -2  -8  12       16.05       17.29      3.03 o 
  -1  -8  12      362.19      358.48     13.21 o 
   0  -8  12      220.67      250.72     10.88 o 
   1  -8  12        2.14        1.91      3.61 o 
   2  -8  12       71.93       72.39      6.84 o 
  -4  -7  12      149.77      153.44      7.22 o 
  -3  -7  12      182.11      180.52      7.22 o 
  -2  -7  12       32.02       31.09      4.28 o 
  -1  -7  12        5.45        2.28      2.49 o 
   0  -7  12       10.95       12.34      3.32 o 
   1  -7  12        9.80        6.39      4.12 o 
   2  -7  12        1.46        3.31      2.52 o 
   3  -7  12      118.14      144.84      8.94 o 
  -5  -6  12        0.30        0.18      5.07 o 
  -4  -6  12      148.89      156.16      7.02 o 
  -3  -6  12      273.66      286.86      9.05 o 
  -2  -6  12        7.19        6.56      1.99 o 
  -1  -6  12       93.30       85.24      4.98 o 
   0  -6  12       23.02       23.82      3.04 o 
   1  -6  12      181.89      203.55      9.13 o 
   2  -6  12      170.34      200.52     13.51 o 
   3  -6  12       21.91       20.97      4.05 o 
   4  -6  12       30.90       33.73      4.08 o 
  -5  -5  12        5.87        6.61      2.44 o 
  -4  -5  12        9.75        5.16      2.08 o 
  -3  -5  12        9.16        7.01      2.13 o 
  -2  -5  12        3.85        3.67      1.78 o 
  -1  -5  12        3.92        2.92      1.46 o 
   0  -5  12      206.86      225.47      6.27 o 
   1  -5  12      261.86      291.11     11.07 o 
   2  -5  12       79.24       71.44      8.71 o 
   3  -5  12       31.28       35.57      3.82 o 
   4  -5  12       33.86       32.55      7.76 o 
  -5  -4  12       16.47       18.43      3.07 o 
  -4  -4  12       33.34       32.33      3.57 o 
  -3  -4  12        8.60       14.25      2.41 o 
  -2  -4  12      541.64      536.67     15.70 o 
  -1  -4  12       39.55       44.11      3.12 o 
   0  -4  12       89.23       98.79      4.27 o 
   1  -4  12       76.18       75.06      3.73 o 
   2  -4  12       14.84        9.79      2.11 o 
   3  -4  12        0.56        1.13      1.82 o 
   4  -4  12        4.26        0.11      2.33 o 
   5  -4  12       95.81      111.26     17.75 o 
  -5  -3  12       55.74       53.78      4.57 o 
  -4  -3  12       56.70       57.05      6.26 o 
  -3  -3  12       41.57       39.39      3.62 o 
  -2  -3  12      488.07      480.76      9.90 o 
  -1  -3  12      155.47      167.58      5.28 o 
   0  -3  12      166.70      147.21      4.85 o 
   1  -3  12        0.94        1.40      1.48 o 
   2  -3  12      104.37      116.64      4.35 o 
   3  -3  12       62.78       65.77      5.31 o 
   4  -3  12       64.14       73.32      4.97 o 
   5  -3  12        1.00        0.48      2.00 o 
  -6  -2  12        0.11       -0.41      2.46 o 
  -5  -2  12       63.17       59.12      4.71 o 
  -4  -2  12       64.22       57.27      4.31 o 
  -3  -2  12       32.91       26.52      3.06 o 
  -2  -2  12        9.93        7.60      1.59 o 
  -1  -2  12      362.69      375.65      8.25 o 
   0  -2  12       14.19       10.37      2.00 o 
   1  -2  12        0.30       -0.04      1.13 o 
   2  -2  12        9.82        9.22      1.79 o 
   3  -2  12       30.21       33.62      3.30 o 
   4  -2  12       15.54        9.86      2.36 o 
   5  -2  12       61.06       58.01      4.88 o 
  -6  -1  12       11.71       10.66      4.46 o 
  -5  -1  12       61.59       66.61     10.47 o 
  -4  -1  12      143.97      139.38      5.85 o 
  -3  -1  12        4.79        3.93      1.48 o 
  -2  -1  12       10.02        6.08      1.54 o 
  -1  -1  12      455.58      446.51     18.39 o 
   0  -1  12      511.27      477.66      9.38 o 
   1  -1  12       21.68       24.06      2.03 o 
   2  -1  12       15.12       13.26      2.59 o 
   3  -1  12       87.15       93.52      3.34 o 
   4  -1  12      218.45      236.54      7.82 o 
   5  -1  12       84.73       86.17      6.90 o 
   6  -1  12        6.86        2.45      2.29 o 
  -6   0  12        0.38       -0.86      2.95 o 
  -5   0  12        6.90        4.02      1.98 o 
  -4   0  12       31.44       31.93      3.89 o 
  -3   0  12      125.86      124.99      4.77 o 
  -2   0  12       32.81       35.12      3.21 o 
  -1   0  12       39.06       39.16      3.35 o 
   0   0  12       88.49       89.54      3.15 o 
   1   0  12       12.54        8.26      1.25 o 
   2   0  12       67.60       68.21      3.22 o 
   3   0  12      232.94      234.63      5.09 o 
   4   0  12      355.11      353.90     12.14 o 
   5   0  12        0.77       -0.50      1.90 o 
   6   0  12       55.11       56.84      5.15 o 
  -5   1  12       12.44       14.56      2.62 o 
  -4   1  12       29.42       28.02      2.76 o 
  -3   1  12      213.28      211.93      6.09 o 
  -2   1  12      132.78      135.88      4.13 o 
  -1   1  12        5.85        5.66      1.31 o 
   0   1  12       31.80       30.10      2.55 o 
   1   1  12       94.48      102.87      3.76 o 
   2   1  12      172.61      179.18      4.88 o 
   3   1  12      218.73      203.80      5.56 o 
   4   1  12       15.45       14.49      2.13 o 
   5   1  12       35.80       32.09      4.36 o 
   6   1  12        3.25       -0.16      2.15 o 
  -5   2  12        6.44        7.17      2.88 o 
  -4   2  12        0.78        1.39      1.40 o 
  -3   2  12        9.54        6.81      1.46 o 
  -2   2  12       86.12       90.39      3.61 o 
  -1   2  12        0.79        1.83      0.99 o 
   0   2  12        1.14        0.03      0.87 o 
   1   2  12      244.31      229.11      5.62 o 
   2   2  12       22.60       23.76      2.74 o 
   3   2  12        0.29       -0.54      1.06 o 
   4   2  12        9.92        7.09      1.48 o 
   5   2  12        3.62        3.76      2.07 o 
   6   2  12       45.99       39.46      4.29 o 
  -5   3  12        9.85       12.30      4.84 o 
  -4   3  12        4.14        4.81      1.52 o 
  -3   3  12        2.52        3.20      1.28 o 
  -2   3  12      286.81      292.10      5.91 o 
  -1   3  12      774.71      767.23     10.84 o 
   0   3  12       82.27       75.60      3.49 o 
   1   3  12        0.36       -0.23      1.02 o 
   2   3  12      137.63      133.17      4.84 o 
   3   3  12       22.70       29.36      2.82 o 
   4   3  12       40.63       39.02      3.17 o 
   5   3  12       99.20       90.96      6.85 o 
   6   3  12       53.71       66.32      6.78 o 
  -5   4  12        5.63        8.05      4.61 o 
  -4   4  12       34.75       25.00      3.87 o 
  -3   4  12      145.21      137.95      4.51 o 
  -2   4  12      344.10      352.87      6.71 o 
  -1   4  12      250.49      234.43      5.23 o 
   0   4  12        4.17        5.92      1.47 o 
   1   4  12       93.59       73.39      4.08 o 
   2   4  12       42.17       36.18      3.10 o 
   3   4  12      172.56      184.44      5.93 o 
   4   4  12      167.89      169.25      6.60 o 
   5   4  12        0.08       -1.81      1.81 o 
   6   4  12        3.77        2.33      2.99 o 
  -4   5  12       96.10       87.55      9.58 o 
  -3   5  12       50.89       54.70      3.32 o 
  -2   5  12       90.72       88.27      3.53 o 
  -1   5  12        8.54        9.75      2.89 o 
   0   5  12       61.42       62.17      3.43 o 
   1   5  12       38.65       43.95      3.37 o 
   2   5  12       90.80      101.35      5.48 o 
   3   5  12       78.41       68.80      5.64 o 
   4   5  12      175.94      187.15      8.45 o 
   5   5  12       12.70        8.71      2.54 o 
  -4   6  12       50.75       53.33      9.63 o 
  -3   6  12       14.82       18.59      4.88 o 
  -2   6  12       50.33       49.89      3.64 o 
  -1   6  12        1.21       -0.61      1.31 o 
   0   6  12      187.04      184.05      5.97 o 
   1   6  12       64.95       62.34      4.69 o 
   2   6  12      102.18      118.16     10.49 o 
   3   6  12        7.08        7.51      4.54 o 
   4   6  12        5.94        3.73      2.21 o 
   5   6  12       22.72       22.88      4.11 o 
  -3   7  12        0.73        1.95      2.58 o 
  -2   7  12      153.60      158.83      6.73 o 
  -1   7  12      195.87      223.83      6.84 o 
   0   7  12      183.42      183.70      7.01 o 
   1   7  12      136.02      122.36      7.57 o 
   2   7  12        7.87        8.53      2.92 o 
   3   7  12        0.13       -0.82      2.05 o 
   4   7  12       33.63       27.77      5.73 o 
  -2   8  12      101.23      108.43     11.18 o 
  -1   8  12      122.10      114.40      7.59 o 
   0   8  12       32.67       29.58      4.09 o 
   1   8  12       14.68       10.60      6.61 o 
   2   8  12       32.42       34.46      4.88 o 
   3   8  12       78.42       94.14      8.16 o 
   4   8  12        0.11        1.17      2.59 o 
  -1   9  12        9.14       13.65      3.79 o 
   0   9  12        0.54        0.50      2.62 o 
   1   9  12        6.75        7.07      3.13 o 
   2   9  12       55.04       51.43      8.30 o 
   3   9  12      100.79      109.84      8.09 o 
  -2  -8  13        4.35        6.09      4.64 o 
  -1  -8  13        0.75       -2.73      3.61 o 
   0  -8  13        1.95        2.14      4.12 o 
  -3  -7  13        1.59        1.03      2.04 o 
  -2  -7  13        9.16       11.42      2.66 o 
  -1  -7  13       17.98       18.95      3.96 o 
   0  -7  13       85.98       95.21      7.33 o 
   1  -7  13      125.40      171.06     13.92 o 
   2  -7  13       20.81       26.35      7.05 o 
  -4  -6  13       96.48       94.90     13.85 o 
  -3  -6  13       14.85       12.90      2.80 o 
  -2  -6  13      187.83      196.64      8.91 o 
  -1  -6  13       65.13       63.49      5.93 o 
   0  -6  13       20.96       20.16      3.72 o 
   1  -6  13        0.07        3.57      3.89 o 
   2  -6  13        7.33        7.73      4.50 o 
   3  -6  13        2.40        2.05      2.88 o 
  -4  -5  13       13.03       11.80      2.66 o 
  -3  -5  13      194.55      190.87     10.08 o 
  -2  -5  13      282.57      298.19      9.13 o 
  -1  -5  13       55.70       62.08      4.51 o 
   0  -5  13       49.34       50.01      3.76 o 
   1  -5  13        0.09       -0.14      2.54 o 
   2  -5  13      271.23      283.06     16.19 o 
   3  -5  13      107.35      105.90     11.52 o 
   4  -5  13        0.25        0.47      2.53 o 
  -5  -4  13       86.84       77.07      6.88 o 
  -4  -4  13       38.30       39.04      4.14 o 
  -3  -4  13       61.10       59.92      7.00 o 
  -2  -4  13      115.49      105.09      5.63 o 
  -1  -4  13       45.50       46.47      3.96 o 
   0  -4  13        7.07        6.81      1.71 o 
   1  -4  13       51.55       55.59      4.38 o 
   2  -4  13      165.75      175.20     12.10 o 
   4  -4  13       42.87       47.24      5.56 o 
  -5  -3  13       82.10       86.80     13.64 o 
  -4  -3  13       41.97       39.95      4.07 o 
  -3  -3  13       37.02       33.56      6.19 o 
  -2  -3  13       57.11       65.59      5.08 o 
  -1  -3  13      172.85      172.99      5.64 o 
   0  -3  13       22.89       21.54      2.96 o 
   1  -3  13       62.20       59.00      3.60 o 
   2  -3  13       17.31       12.80      2.01 o 
   4  -3  13       15.83       12.94      3.48 o 
   5  -3  13        6.22        5.21      3.22 o 
  -5  -2  13       19.94       16.82      2.96 o 
  -4  -2  13        4.73        4.56      1.96 o 
  -3  -2  13       29.08       27.78      3.95 o 
  -2  -2  13       11.11        8.70      2.19 o 
  -1  -2  13      295.75      276.10      7.13 o 
   0  -2  13       34.21       35.70      4.28 o 
   1  -2  13       50.56       49.16      3.28 o 
   2  -2  13       33.91       34.34      3.98 o 
   4  -2  13       80.57       91.33      5.59 o 
   5  -2  13       14.61       13.49      3.14 o 
  -5  -1  13        5.13        4.56      2.25 o 
  -4  -1  13       15.81       18.04      2.83 o 
  -3  -1  13      199.81      176.05      6.67 o 
  -2  -1  13      124.20      120.63      4.95 o 
  -1  -1  13        5.21        2.48      1.30 o 
   0  -1  13        9.78        4.44      1.84 o 
   1  -1  13      134.18      128.26      4.14 o 
   2  -1  13       60.21       60.08      3.21 o 
   3  -1  13      117.60      114.43      4.71 o 
   4  -1  13      153.70      166.07      6.71 o 
   5  -1  13       23.76       23.00      3.52 o 
  -5   0  13       51.36       49.86      3.85 o 
  -4   0  13       23.53       24.73      2.80 o 
  -3   0  13       56.86       52.63      5.76 o 
  -2   0  13        4.61        2.20      1.36 o 
  -1   0  13        7.66        4.24      1.44 o 
   0   0  13      132.47      155.46      4.60 o 
   1   0  13      312.25      300.14      6.57 o 
   2   0  13      173.96      167.94      4.88 o 
   3   0  13       60.81       65.75      3.41 o 
   4   0  13        1.83        1.13      1.95 o 
   5   0  13       11.49        7.44      3.32 o 
  -5   1  13       20.78       19.79      3.86 o 
  -4   1  13       72.79       74.90      4.29 o 
  -3   1  13       19.76       22.17      2.51 o 
  -2   1  13      253.62      238.84      6.64 o 
  -1   1  13       17.10       21.53      1.90 o 
   0   1  13       48.82       53.20      2.74 o 
   1   1  13      224.52      228.03      5.76 o 
   2   1  13        3.38        1.57      1.40 o 
   3   1  13       82.40       83.81      4.25 o 
   4   1  13        0.67        2.34      2.36 o 
   5   1  13      167.48      174.63      7.41 o 
  -5   2  13        1.94       -2.75      2.75 o 
  -4   2  13        7.38        5.45      1.84 o 
  -3   2  13        7.88        9.61      1.92 o 
  -2   2  13      338.86      335.35      7.65 o 
  -1   2  13      115.70      115.43      3.78 o 
   0   2  13      125.46      114.30      4.22 o 
   1   2  13        0.75        1.07      1.17 o 
   2   2  13      115.82      126.16      5.41 o 
   3   2  13       89.34      103.90      4.77 o 
   4   2  13        2.94        2.34      1.70 o 
   5   2  13       99.85      102.68      7.57 o 
  -4   3  13       38.09       40.34      5.25 o 
  -3   3  13       77.25       74.54      4.26 o 
  -2   3  13       33.48       37.93      2.79 o 
  -1   3  13       40.52       40.97      3.78 o 
   0   3  13       58.79       62.39      3.44 o 
   1   3  13       39.01       32.32      2.61 o 
   2   3  13      190.64      167.72      6.55 o 
   3   3  13      109.16      105.96      6.79 o 
   4   3  13        3.17        2.52      2.29 o 
   5   3  13        0.05       -0.56      2.34 o 
  -4   4  13       22.67       24.44      4.19 o 
  -3   4  13        9.11        4.79      1.65 o 
  -2   4  13        7.05        8.09      1.68 o 
  -1   4  13      128.05      120.87      5.08 o 
   0   4  13      198.02      196.73      6.19 o 
   1   4  13       32.40       34.31      3.05 o 
   2   4  13        4.54        3.68      1.96 o 
   3   4  13        1.42        1.74      1.75 o 
   4   4  13        4.65       -0.95      2.55 o 
   5   4  13        0.90       -1.05      1.93 o 
  -3   5  13        0.18       -0.70      1.36 o 
  -2   5  13        1.32        1.47      1.62 o 
  -1   5  13       78.96       67.75      4.12 o 
   0   5  13       67.26       63.31      4.08 o 
   1   5  13        0.20        1.60      1.82 o 
   2   5  13       62.97       53.44      5.51 o 
   3   5  13       46.06       45.47     11.77 o 
   4   5  13      224.81      243.08     18.58 o 
   5   5  13       27.76       26.59      3.76 o 
  -3   6  13       24.52       24.32      4.51 o 
  -2   6  13       65.06       66.44      4.29 o 
  -1   6  13       25.14       28.34      3.00 o 
   0   6  13       78.32       72.08      4.37 o 
   1   6  13       16.41       19.92      3.16 o 
   2   6  13       28.53       31.91      4.43 o 
   3   6  13       45.86       48.22      5.34 o 
   4   6  13      118.50      128.89      8.07 o 
  -2   7  13        9.72        9.37      2.79 o 
  -1   7  13        0.76        0.18      1.65 o 
   0   7  13       87.93       95.88      5.07 o 
   1   7  13      109.83      113.33      7.63 o 
   2   7  13       43.72       40.33      5.12 o 
   3   7  13        4.26        2.29      2.53 o 
   4   7  13        0.23        2.55      2.94 o 
  -1   8  13        7.14        2.92      2.84 o 
   0   8  13       32.13       29.38      4.58 o 
   1   8  13      190.67      216.03     14.05 o 
   2   8  13        6.07        3.64      2.97 o 
   3   8  13        0.21       -0.98      3.10 o 
  -2  -7  14       17.67       17.44      5.96 o 
  -1  -7  14        0.96        4.23      4.20 o 
   0  -7  14       12.82       17.71      5.73 o 
  -3  -6  14        1.07       -0.34      2.43 o 
  -2  -6  14       49.64       48.15      4.54 o 
  -1  -6  14        5.20        5.00      2.23 o 
   0  -6  14       95.41       92.03      7.22 o 
   1  -6  14       52.93       48.00      8.35 o 
   2  -6  14       53.67       53.00      8.75 o 
  -4  -5  14        6.52        2.55      3.27 o 
  -3  -5  14        8.69        6.99      2.60 o 
  -2  -5  14        0.08       -1.63      1.63 o 
  -1  -5  14      247.43      230.80      8.08 o 
   0  -5  14      354.36      373.37     10.39 o 
   1  -5  14       21.02       25.04      4.25 o 
   2  -5  14       41.23       32.01      7.23 o 
  -4  -4  14        6.26        8.67      3.07 o 
  -3  -4  14       25.84       26.68      3.41 o 
  -2  -4  14      216.35      207.71      7.76 o 
  -1  -4  14      194.97      203.05      8.50 o 
   0  -4  14       68.05       74.46      4.96 o 
   1  -4  14       91.33       97.66      4.73 o 
   2  -4  14       35.01       25.35      6.34 o 
  -4  -3  14       65.77       65.70      5.68 o 
  -3  -3  14       64.99       70.15      5.12 o 
  -2  -3  14       46.91       45.77      4.09 o 
  -1  -3  14        2.68        2.08      1.80 o 
   0  -3  14        3.45        1.24      1.53 o 
   1  -3  14        2.40       -0.16      1.44 o 
   2  -3  14        2.20        3.18      2.28 o 
  -4  -2  14       61.89       57.64      4.84 o 
  -3  -2  14       33.86       27.68      4.29 o 
  -2  -2  14       15.74       11.50      2.48 o 
  -1  -2  14       18.85       14.85      2.67 o 
   0  -2  14       12.01       10.98      2.05 o 
   1  -2  14      123.31      130.31      4.96 o 
   2  -2  14       77.03       89.77      5.09 o 
  -4  -1  14        2.74        2.30      1.91 o 
  -3  -1  14        1.86        0.61      1.70 o 
  -2  -1  14        1.37        0.28      1.44 o 
  -1  -1  14       88.98       73.34      4.15 o 
   0  -1  14      309.51      296.61     11.62 o 
   1  -1  14       20.05       19.22      3.35 o 
   2  -1  14        4.25        4.62      1.67 o 
   3  -1  14       66.99       63.72      5.36 o 
   4  -1  14       40.98       38.10      7.19 o 
  -4   0  14        1.94        2.52      2.34 o 
  -3   0  14        5.00        3.60      1.91 o 
  -2   0  14      213.12      230.63      6.73 o 
  -1   0  14      132.27      138.55      5.23 o 
   0   0  14      145.65      140.92      5.16 o 
   1   0  14       19.29       24.96      3.08 o 
   2   0  14        1.92        5.46      1.90 o 
   3   0  14        0.30        1.58      1.64 o 
   4   0  14      135.21      137.96     17.61 o 
   5   0  14        1.57        3.14      2.84 o 
  -4   1  14       67.84       62.77      5.48 o 
  -3   1  14       20.82       22.95      2.67 o 
  -2   1  14        0.47        1.09      1.39 o 
  -1   1  14       10.43        5.11      1.67 o 
   0   1  14        8.66        7.51      1.85 o 
   1   1  14        0.85        0.51      1.33 o 
   2   1  14       43.30       51.36      3.61 o 
   3   1  14        9.98        4.62      2.86 o 
   4   1  14        0.14       -2.04      3.12 o 
   5   1  14        2.33        3.52      3.04 o 
  -4   2  14       65.87       67.00      4.37 o 
  -3   2  14       21.00       24.12      2.78 o 
  -2   2  14        0.63       -0.33      1.38 o 
  -1   2  14       18.11       14.71      1.97 o 
   0   2  14      153.18      133.89      5.81 o 
   1   2  14      129.57      123.72      5.20 o 
   2   2  14        5.49        6.05      1.76 o 
   3   2  14      136.73      143.83      8.43 o 
   4   2  14        9.08        7.24      2.42 o 
   5   2  14        9.32        8.48      5.48 o 
  -4   3  14        4.68        2.96      2.23 o 
  -3   3  14        0.09       -0.43      1.53 o 
  -2   3  14       57.17       58.72      3.46 o 
  -1   3  14      260.45      276.48      7.59 o 
   0   3  14      125.39      136.26      5.32 o 
   1   3  14        0.67       -1.35      1.35 o 
   2   3  14       17.41       16.91      3.31 o 
   3   3  14       12.33       16.64      2.86 o 
   4   3  14       56.62       52.33      5.61 o 
   5   3  14        8.58        9.23      5.52 o 
  -3   4  14      127.00      132.83      7.95 o 
  -2   4  14       46.78       46.61      3.20 o 
  -1   4  14       33.83       31.02      3.29 o 
   0   4  14       22.05       18.02      2.42 o 
   1   4  14        7.12        4.51      1.78 o 
   2   4  14        2.93        2.54      1.92 o 
   3   4  14       85.23       84.11      5.49 o 
   4   4  14       99.40      101.58      9.77 o 
  -3   5  14       11.15       11.75      2.18 o 
  -2   5  14        5.60        3.33      1.82 o 
  -1   5  14        7.00        6.63      1.96 o 
   0   5  14        5.67        3.44      1.74 o 
   1   5  14       75.46       70.64      4.47 o 
   2   5  14       74.09       71.43      5.28 o 
   3   5  14       51.82       58.38      5.98 o 
   4   5  14       20.08       24.42      4.26 o 
  -2   6  14        2.45        3.56      2.45 o 
  -1   6  14      129.00      132.65      6.66 o 
   0   6  14      286.21      316.32     11.22 o 
   1   6  14       58.88       49.43      4.57 o 
   2   6  14       28.31       27.41      5.86 o 
   3   6  14        0.11       -0.44      2.37 o 
  -1   7  14       19.64       19.40      4.28 o 
   0   7  14      228.96      259.53     10.62 o 
   1   7  14        2.30        1.80      2.12 o 
   2   7  14       11.52       14.86      3.82 o 
  -1  -6  15       89.47      102.77      7.53 o 
   0  -6  15       83.54       95.33     11.14 o 
  -2  -5  15        0.32       -0.28      2.43 o 
  -1  -5  15        5.46        8.30      2.54 o 
   0  -5  15        6.29        5.71      2.38 o 
   1  -5  15       24.09       17.65      3.25 o 
   2  -5  15       38.53       38.95      8.41 o 
  -3  -4  15        6.00        7.02      2.95 o 
  -2  -4  15        3.56        2.23      2.14 o 
  -1  -4  15        0.19        0.40      1.80 o 
   0  -4  15      131.83      153.78      6.89 o 
   1  -4  15      109.87      116.10      6.34 o 
  -3  -3  15       59.84       67.21      5.28 o 
  -2  -3  15       28.66       33.02      5.70 o 
  -1  -3  15       92.84      107.79      6.05 o 
   0  -3  15       74.56       72.51      4.44 o 
   1  -3  15        8.14        6.50      2.02 o 
   2  -3  15       17.94        7.34      3.87 o 
  -3  -2  15       38.43       46.12      4.46 o 
  -2  -2  15       41.16       36.23      3.98 o 
  -1  -2  15      145.09      147.11      8.19 o 
   0  -2  15        4.54        1.93      1.67 o 
   1  -2  15        9.24        7.09      2.22 o 
   2  -2  15       30.98       34.24      3.73 o 
  -4  -1  15       18.86       16.62      5.09 o 
  -3  -1  15       63.42       64.50      4.39 o 
  -2  -1  15       16.15       11.43      2.44 o 
  -1  -1  15        8.98        8.93      2.05 o 
   0  -1  15        0.47        0.99      1.51 o 
   1  -1  15       12.55       11.28      2.46 o 
   2  -1  15      116.84      101.87      8.50 o 
   3  -1  15      188.63      179.09     12.03 o 
  -3   0  15       56.93       60.86      6.54 o 
  -2   0  15        5.92        6.94      1.97 o 
  -1   0  15       67.47       72.66      5.60 o 
   0   0  15      271.27      285.02      9.02 o 
   1   0  15       73.65       76.15      5.16 o 
   2   0  15        2.49        0.67      1.94 o 
   3   0  15       17.72       16.65      2.61 o 
   4   0  15        0.04        1.79      4.16 o 
  -3   1  15        5.51        2.79      1.77 o 
  -2   1  15        3.52        2.36      1.65 o 
  -1   1  15      104.26       97.40      4.87 o 
   0   1  15      168.00      166.35      7.01 o 
   1   1  15        3.82        5.05      1.84 o 
   2   1  15        0.17        1.30      1.63 o 
   3   1  15       23.73       18.72      3.09 o 
   4   1  15        5.55        5.83      3.07 o 
  -3   2  15       56.05       59.59      4.21 o 
  -2   2  15       69.87       75.82      4.59 o 
  -1   2  15       37.69       38.71      6.52 o 
   0   2  15        6.67        4.31      2.21 o 
   1   2  15        3.45        2.53      1.66 o 
   2   2  15       19.34       17.34      2.53 o 
   3   2  15      166.18      177.82      7.26 o 
   4   2  15        6.10        5.06      2.95 o 
  -3   3  15       26.96       21.41      4.24 o 
  -2   3  15       86.10       86.36      4.79 o 
  -1   3  15       33.38       37.67      3.45 o 
   0   3  15        2.75        3.06      1.76 o 
   1   3  15       36.35       31.08      3.15 o 
   2   3  15       21.54       22.23      2.78 o 
   3   3  15       16.98       21.83      3.61 o 
   4   3  15        0.67        1.07      3.55 o 
  -2   4  15        5.27        4.65      2.60 o 
  -1   4  15       12.49       17.74      3.44 o 
   0   4  15       19.15       15.37      3.28 o 
   1   4  15       17.23       16.85      2.87 o 
   2   4  15       37.31       38.11      3.61 o 
   3   4  15        0.57       -0.36      2.07 o 
  -2   5  15       18.90       16.81      5.17 o 
  -1   5  15      158.17      179.66      6.54 o 
   0   5  15        7.82        7.36      2.22 o 
   1   5  15        6.72        5.77      2.10 o 
   2   5  15       36.91       43.28      3.82 o 
   3   5  15       42.34       33.26      4.78 o 
   0   6  15       28.39       39.59      3.83 o 
   1   6  15       15.45       20.65      3.82 o 
   2   6  15       12.53       12.56      3.54 o 
  -1  -4  16        0.66       -1.54      2.04 o 
   0  -4  16       27.20       32.19      3.49 o 
   1  -4  16        4.79        9.05      3.39 o 
  -2  -3  16       20.28       24.19      4.30 o 
  -1  -3  16       29.60       38.85      3.80 o 
   0  -3  16        0.05       -0.26      1.76 o 
   1  -3  16       68.64       83.14      5.51 o 
  -2  -2  16       12.11       10.69      2.39 o 
  -1  -2  16        0.35       -0.11      1.63 o 
   0  -2  16       15.30       17.02      2.56 o 
   1  -2  16      198.41      211.97      7.90 o 
   2  -2  16       95.02      112.66      6.25 o 
  -2  -1  16       30.66       28.49      3.59 o 
  -1  -1  16      160.93      165.03      6.23 o 
   0  -1  16       67.21       54.84      7.50 o 
   1  -1  16       15.17        9.93      2.68 o 
   2  -1  16        0.04       -1.93      1.93 o 
  -2   0  16       48.75       49.44      4.00 o 
  -1   0  16       35.43       42.79      3.67 o 
   0   0  16        9.11       12.75      2.75 o 
   1   0  16        5.69        6.62      2.29 o 
   2   0  16        5.37        5.13      2.31 o 
   3   0  16        0.14        2.75      2.27 o 
  -2   1  16        7.62       12.21      2.40 o 
  -1   1  16       10.76        7.36      2.88 o 
   0   1  16       20.90       19.58      3.09 o 
   1   1  16      113.90      118.45      7.36 o 
   2   1  16      163.18      189.90      8.82 o 
   3   1  16        0.09       -1.30      1.73 o 
  -2   2  16        0.25        0.11      1.68 o 
  -1   2  16        2.32        2.63      2.00 o 
   0   2  16       66.34       73.24      5.55 o 
   1   2  16      109.27       98.37      5.22 o 
   2   2  16       28.88       31.15      3.36 o 
   3   2  16        1.53        3.28      2.24 o 
  -1   3  16       26.00       25.21      3.55 o 
   0   3  16       27.90       24.46      3.09 o 
   1   3  16       27.00       31.24      3.46 o 
   2   3  16       33.92       38.08      3.67 o 
  -1   4  16       27.61       33.86      3.68 o 
   0   4  16       19.53       19.83      2.83 o 
   1   4  16       34.19       38.52      3.80 o 
   2   4  16       68.48       75.66      4.98 o 
   0  -1  17        9.30        9.31      2.76 o 
   0   0  17       30.41       22.01      3.59 o 
   1   0  17       29.54       26.42      6.30 o 
   0   1  17       31.03       29.24      3.81 o 
                                                 
